# Supplementary material for: LlR3MYB-mediated flavonoid biosynthesis confers cold stress tolerance in Lilium lancifolium through the LlDREB-LlCHS2 regulatory cascade
Source: Hortic Res. 2026 Feb 27;13(6):uhag065. doi: 10.1093/hr/uhag065 (PMC13249511; doi:10.1093/hr/uhag065)
Supplement: Web_Material_uhag065 [file web_material_uhag065.zip › Supplementary Table.xlsx]

## Sheet: Table S1
Table S1. Information of selected candidate proteins from yeast two-hybrid screening for interactions with LlR3MYB.
gene number	gene name	genebank	ORF true or not
SP-YYB-03	glutamine synthetase [Striga asiatica]	GER27276.1	true
SP-YYB-04	uncharacterized protein LOC105039115 [Elaeis guineensis]	XP_010913422.1	true
SP-YYB-05	uncharacterized protein LOC105049319 isoform X1 [Elaeis guineensis]	XP_010927240.1	true
SP-YYB-06	putative small RNA degrading nuclease 4 isoform X3 [Phoenix dactylifera]	XP_008796475.1	true
SP-YYB-07	unnamed protein product [Microthlaspi erraticum]	CAA7026546.1	true
SP-YYB-08	uncharacterized protein A4U43_C03F19440 [Asparagus officinalis]	ONK75682.1	true
SP-YYB-10	succinate dehydrogenase1 [Zea mays]	ONM51238.1	true
SP-YYB-11	PHT91208.1 Succinate dehydrogenase [ubiquinone] flavoprotein subunit 2, mitochondrial [Capsicum annuum]	PHT91208.1	true
SP-YYB-12	protein NBR1 homolog [Elaeis guineensis]	XP_010912986.1	true
SP-YYB-52			true
SP-YYB-13	polyphenol oxidase, chloroplastic [Elaeis guineensis]	XP_010921586.1	true
SP-YYB-14	LYTB-like protein 1, partial [Epipremnum aureum]	ACX54449.1	true
SP-YYB-15	glutamine synthetase [Eichhornia crassipes]	AIK03054.1	true
SP-YYB-16	katanin p60 ATPase-containing subunit A-like 2 isoform X2 [Asparagus officinalis]	XP_020269752.1	true
SP-YYB-18	hypothetical protein GW17_00023174, partial [Ensete ventricosum]	RWW13129.1	true
SP-YYB-19	hypothetical protein OsI_28098 [Oryza sativa Indica Group]	EEC83021.1	true
SP-YYB-20	protein NETWORKED 1D [Elaeis guineensis]	XP_010932797.1	true
SP-YYB-21	MADS-box transcription factor AGL6a [Crocus sativus]	ABK35281.1	true
SP-YYB-22	catalase protein [Lilium sargentiae]	ANH22606.1	true
SP-YYB-23	uncharacterized protein A4U43_C01F8790 [Asparagus officinalis]	ONK79668.1	true
SP-YYB-26	PREDICTED: glutamine synthetase nodule isozyme [Musa acuminata subsp. malaccensis]	XP_009391413.1	true
SP-YYB-27	PREDICTED: dnaJ homolog subfamily C member 2 [Fragaria vesca subsp. vesca]	XP_004303199.1	true
SP-YYB-31	F2G19.31/F2G19.31 [Arabidopsis thaliana]	AAK62661.1	true
SP-YYB-33	mitotic spindle checkpoint protein MAD1 isoform X2 [Elaeis guineensis]	XP_029118243.1	true
SP-YYB-34	xylose isomerase isoform X1 [Elaeis guineensis]	XP_010938719.1	true
SP-YYB-35	Sorbitol dehydrogenase isoform C [Glycine soja]	RZB92101.1	true
SP-YYB-46			true
SP-YYB-49	DNAJ heat shock N-terminal domain-containing protein [Arabidopsis thaliana]	NP_565982.1	true
SP-YYB-61	TBC1 domain family member 8B-like isoform X2 [Phoenix dactylifera]	XP_008789018.1	true
SP-YYB-65	Basic helix-loop-helix protein A [Lathyrus oleraceus]	E3SXU4.1	true
SP-YYB-36	protein NETWORKED 1A-like [Phoenix dactylifera]	XP_008789995.1	not
SP-YYB-38	pathogenesis-related 4 [Arabidopsis thaliana]	NP_187123.1	true
SP-YYB-63			true
Note: The term "ORF true" indicates that the cDNA is in-frame within the library vector, whereas "ORF false" indicates that the cDNA is out-of-frame within the library vector.

## Sheet: Table S2
Table S2.The accession numbers of the predicted MYB amino acid sequences obtained from the DDBJ/EMBL/GenBank database.
PhMYBx (AHX24371) and PhMYB27 (AHX24372) in Petunia hybrida; MlROI1 (AGC66791) in Mimulus lewisii; VuMYBR3 (AKR80572) in Vaccinium uliginosum; SlAtroviolacea-X1 (AUG72360) and SlTHM27 (NP_001233975) in Solanum lycopersicum; AtTRIPTYCHON (NP_200132), AtCAPRICE (NP_182164), AtMYBL2 (NP_001321410), AtMYB4 (NP_195574) and AtMYB32 (NP_195225) in Arabidopsis thaliana; IlMYBL1 (ASR83103) in Ichroma loxe…

## Sheet: Table S3
Table S3. Differentially expressed genes (DEGs) between WT and OE-LlR3MYB
ID	WT-1_fpkm	WT-2_fpkm	WT-3_fpkm	OE-1_fpkm	OE-2_fpkm	OE-3_fpkm	WT-1_count	WT-2_count	WT-3_count	OE-1_count	OE-2_count	OE-3_count	log2FoldChange	pvalue	padj	regulated	Length	KEGG	KEGG pathway	NR	Swissprot	TrEMBL	KOG	GO	Pfam	TF-Family	TF-Category	TF-Classification
Cluster-10707.7	301	319.69	313.74	98.38	115.04	85.93	9905	8155	8253	2598	3136	2750	-1.47261	0	0	down	2965	K01568 pyruvate decarboxylase [EC:4.1.1.1] | (RefSeq) pyruvate decarboxylase 1 (A)	ko00010: Glycolysis / Gluconeogenesis; ko01100: Metabolic pathways; ko01110: Biosynthesis of secondary metabolites	pyruvate decarboxylase 1 [Elaeis guineensis]	PDC2_ORYSI RecName: Full=Pyruvate decarboxylase 2; Short=PDC; EC=4.1.1.1;	A0A6I9R716_ELAGV RecName: Full=Pyruvate decarboxylase {ECO:0000256|ARBA:ARBA00013202}; EC=4.1.1.1 {ECO:0000256|ARBA:ARBA00013202};	Thiamine pyrophosphate-requiring enzyme	GO:0000287,magnesium ion binding; GO:0004737,pyruvate decarboxylase activity; GO:0030976,thiamine pyrophosphate binding; GO:0003674,molecular_function; GO:0005488,binding; GO:0043167,ion binding; GO:0043169,cation binding; GO:0046872,metal ion binding; GO:0003824,catalytic activity; GO:0016829,lyase activity; GO:0016830,carbon-carbon lyase activity; GO:0016831,carboxy-lyase activity; GO:0019842,v…	Thiamine pyrophosphate enzyme, N-terminal TPP binding domain	--	--	--
Cluster-1145.12	200.7	201.65	204.39	5.44	7.75	7.15	2262	1791	1695	48	71	63	-4.81772	0	0	down	702	K09286 EREBP-like factor | (RefSeq) ethylene-responsive transcription factor ERF071-like (A)	--	ethylene-responsive transcription factor ERF071-like protein [Lilium hybrid division I]	ERF71_ARATH RecName: Full=Ethylene-responsive transcription factor ERF071 {ECO:0000305}; Short=AtERF71 {ECO:0000303|PubMed:25344007}; AltName: Full=Protein HYPOXIA RESPONSIVE ERF 2 {ECO:0000303|PubMed:20113439};	A0A8B8ZRJ0_PHODC SubName: Full=ethylene-responsive transcription factor ERF071-like {ECO:0000313|RefSeq:XP_038974084.1};	--	GO:0005634,nucleus; GO:0003700,DNA-binding transcription factor activity; GO:1990837,sequence-specific double-stranded DNA binding; GO:0071456,cellular response to hypoxia; GO:0006952,defense response; GO:0009873,ethylene-activated signaling pathway; GO:0045893,positive regulation of DNA-templated transcription; GO:2000280,regulation of root development; GO:0034059,response to anoxia; GO:0009414,…	AP2 domain	AP2/ERF-ERF	TF	AP2/ERF->AP2/ERF-ERF
Cluster-1180.1	53.48	52.37	55.16	2.47	2.62	1.82	2038	1601	1661	64	80	53	-4.58812	0	0	down	1592	--	--	unnamed protein product, partial [Vitis vinifera]	--	A0A151TVB9_CAJCA RecName: Full=Myb_DNA-bind_4 domain-containing protein {ECO:0000259|Pfam:PF13837};	--	--	Myb/SANT-like DNA-binding domain	Trihelix	TF	Trihelix
Cluster-16191.9	70.09	69.19	68.63	8.4	6.75	6.91	2373	1849	1808	190	186	172	-3.29274	0	0	down	1363	K05933 aminocyclopropanecarboxylate oxidase [EC:1.14.17.4] | (RefSeq) 1-aminocyclopropane-1-carboxylate oxidase-like (A)	ko00270: Cysteine and methionine metabolism; ko01100: Metabolic pathways; ko01110: Biosynthesis of secondary metabolites	1-aminocyclopropane-1-carboxylic oxidase [Lilium regale]	ACCO_MUSAC RecName: Full=1-aminocyclopropane-1-carboxylate oxidase; Short=ACC oxidase; EC=1.14.17.4; AltName: Full=Ethylene-forming enzyme; Short=EFE;	A0A248SMH9_LILRE SubName: Full=1-aminocyclopropane-1-carboxylic oxidase {ECO:0000313|EMBL:ASV46317.1};	Iron/ascorbate family oxidoreductases	GO:0009815,1-aminocyclopropane-1-carboxylate oxidase activity; GO:0031418,L-ascorbic acid binding; GO:0046872,metal ion binding; GO:0009693,ethylene biosynthetic process; GO:0009835,fruit ripening; GO:0003674,molecular_function; GO:0003824,catalytic activity; GO:0004497,monooxygenase activity; GO:0016491,oxidoreductase activity; GO:0016705,oxidoreductase activity, acting on paired donors, with in…	2OG-Fe(II) oxygenase superfamily	--	--	--
Cluster-17599.0	291.43	280.65	275.7	36.42	33.92	32.29	3134	2387	2278	261	298	254	-3.09428	0	0	down	614	--	--	hypothetical protein MUK42_15285 [Musa troglodytarum]	--	A0A444ESE2_ENSVE SubName: Full=Uncharacterized protein {ECO:0000313|EMBL:RWW13356.1}; Flags: Fragment;	--	--	--	--	--	--
Cluster-18535.0	183.08	181.82	180.58	499.41	490.81	482.39	5284	4102	4032	9477	11372	10125	1.3721	0	0	up	1959	K05350 beta-glucosidase [EC:3.2.1.21] | (RefSeq) beta-glucosidase 1 (A)	ko00460: Cyanoamino acid metabolism; ko00500: Starch and sucrose metabolism; ko00999: Biosynthesis of various plant secondary metabolites; ko01100: Metabolic pathways; ko01110: Biosynthesis of secondary metabolites	hypothetical protein HPP92_008103 [Vanilla planifolia]	BGL44_ARATH RecName: Full=Beta-glucosidase 44; Short=AtBGLU44; EC=3.2.1.21; Flags: Precursor;	A0A835V623_VANPL SubName: Full=Uncharacterized protein {ECO:0000313|EMBL:KAG0486008.1};	Beta-glucosidase, lactase phlorizinhydrolase, and related proteins	GO:0022626,cytosolic ribosome; GO:0005576,extracellular region; GO:0009505,plant-type cell wall; GO:0080081,4-methylumbelliferyl-beta-D-glucopyranoside beta-glucosidase activity; GO:0047668,amygdalin beta-glucosidase activity; GO:0080083,beta-gentiobiose beta-glucosidase activity; GO:0008422,beta-glucosidase activity; GO:0004567,beta-mannosidase activity; GO:0080079,cellobiose glucosidase activit…	Glycosyl hydrolase family 1	--	--	--
Cluster-19259.0	65.95	60.56	67.26	419.57	400.21	389.68	1034	748	810	4412	5157	4514	2.60858	0	0	up	793	--	--	miraculin-like protein [Carex littledalei]	MIRA_SYNDU RecName: Full=Miraculin; Short=MIR; Flags: Precursor;	A0A833RT48_9POAL SubName: Full=Miraculin-like protein {ECO:0000313|EMBL:KAF3339094.1};	--	GO:0004866,endopeptidase inhibitor activity; GO:0003674,molecular_function; GO:0004857,enzyme inhibitor activity; GO:0030234,enzyme regulator activity; GO:0030414,peptidase inhibitor activity; GO:0061134,peptidase regulator activity; GO:0061135,endopeptidase regulator activity; GO:0098772,molecular function regulator activity	Trypsin and protease inhibitor	--	--	--
Cluster-20738.5	898.72	832.54	851.65	93.88	90.07	97.42	22351	16358	16492	1567	1848	1806	-3.23257	0	0	down	1589	K22596 gamma-glutamylcyclotransferase, plant [EC:4.3.2.9] | (RefSeq) gamma-glutamylcyclotransferase 2-2-like (A)	ko00480: Glutathione metabolism; ko01100: Metabolic pathways	gamma-glutamylcyclotransferase 2-2-like [Asparagus officinalis]	GCT22_ARATH RecName: Full=Gamma-glutamylcyclotransferase 2-2 {ECO:0000305}; Short=AtGGCT2;2 {ECO:0000303|PubMed:25716890}; EC=4.3.2.9 {ECO:0000269|PubMed:25716890}; AltName: Full=Gamma-glutamyl cyclotransferase 2;2 {ECO:0000303|PubMed:25716890};	A0A5P1FUL1_ASPOF RecName: Full=Gamma-glutamylcyclotransferase {ECO:0000256|RuleBase:RU363081}; EC=4.3.2.9 {ECO:0000256|RuleBase:RU363081};	Predicted cation transporter	GO:0005737,cytoplasm; GO:0003839,gamma-glutamylcyclotransferase activity; GO:0006751,glutathione catabolic process; GO:0003674,molecular_function; GO:0003824,catalytic activity; GO:0016829,lyase activity; GO:0016840,carbon-nitrogen lyase activity; GO:0016842,amidine-lyase activity; GO:0006518,peptide metabolic process; GO:0006575,cellular modified amino acid metabolic process; GO:0006749,glutathi…	--	--	--	--
Cluster-25373.22	936.37	897.35	979.42	235.09	230.12	219.42	13214	9955	10065	2053	2618	2485	-2.05081	0	0	down	1483	K18857 alcohol dehydrogenase class-P [EC:1.1.1.1] | (RefSeq) alcohol dehydrogenase 1 (A)	ko00010: Glycolysis / Gluconeogenesis; ko00071: Fatty acid degradation; ko00350: Tyrosine metabolism; ko00592: alpha-Linolenic acid metabolism; ko00620: Pyruvate metabolism; ko01100: Metabolic pathways; ko01110: Biosynthesis of secondary metabolites	alcohol dehydrogenase isoform X2 [Populus alba]	ADH_MALDO RecName: Full=Alcohol dehydrogenase; EC=1.1.1.1 {ECO:0000250|UniProtKB:P06525};	A0A443PZE4_9MAGN SubName: Full=Alcohol dehydrogenase-like protein isoform X1 {ECO:0000313|EMBL:RWR96108.1};	Alcohol dehydrogenase, class III	GO:0005737,cytoplasm; GO:0004022,alcohol dehydrogenase (NAD+) activity; GO:0008270,zinc ion binding; GO:0003674,molecular_function; GO:0003824,catalytic activity; GO:0016491,oxidoreductase activity; GO:0016614,oxidoreductase activity, acting on CH-OH group of donors; GO:0016616,oxidoreductase activity, acting on the CH-OH group of donors, NAD or NADP as acceptor; GO:0018455,alcohol dehydrogenase …	Alcohol dehydrogenase GroES-like domain	--	--	--
Cluster-26900.0	3.74	3.73	3.81	44.33	44.13	47.51	165	129	132	1303	1594	1566	3.55174	0	0	up	1871	K24917 amino acid permease | (RefSeq) amino acid permease 8 (A)	--	amino acid permease 8 [Elaeis guineensis]	AAP2_ARATH RecName: Full=Amino acid permease 2; AltName: Full=Amino acid transporter AAP2;	A0A6I9QP16_ELAGV SubName: Full=amino acid permease 8 {ECO:0000313|RefSeq:XP_010911645.1};	Amino acid transporters	GO:0005887,integral component of plasma membrane; GO:0016020,membrane; GO:0005886,plasma membrane; GO:0015171,amino acid transmembrane transporter activity; GO:0015293,symporter activity; GO:0015800,acidic amino acid transport; GO:0003333,amino acid transmembrane transport; GO:0006865,amino acid transport; GO:0015804,neutral amino acid transport; GO:0110126,phloem loading; GO:0003674,molecular_fu…	Transmembrane amino acid transporter protein	--	--	--
Cluster-28707.0	184.17	177.46	183.88	10.34	12.65	12.43	2410	1848	1881	88	136	122	-3.98697	0	0	down	1327	K14492 two-component response regulator ARR-A family | (RefSeq) two-component response regulator ORR4-like isoform X1 (A)	ko04075: Plant hormone signal transduction	response regulator [Musa troglodytarum]	ORR4_ORYSI RecName: Full=Two-component response regulator ORR4 {ECO:0000305}; AltName: Full=Type A response regulator 4 {ECO:0000303|PubMed:16472405}; Short=OsRR4 {ECO:0000303|PubMed:16472405};	A0A8B7BWR9_PHODC SubName: Full=two-component response regulator ORR9-like {ECO:0000313|RefSeq:XP_008786946.2};	GATA-4/5/6 transcription factors	GO:0005634,nucleus; GO:0009736,cytokinin-activated signaling pathway; GO:0000160,phosphorelay signal transduction system; GO:0009735,response to cytokinin; GO:0007154,cell communication; GO:0007165,signal transduction; GO:0008150,biological_process; GO:0009719,response to endogenous stimulus; GO:0009725,response to hormone; GO:0009755,hormone-mediated signaling pathway; GO:0009987,cellular proces…	--	--	--	--
Cluster-29749.0	444.5	453.84	456.38	32.18	29.32	29.81	22429	18109	17985	1091	1225	1137	-3.91987	0	0	down	2025	K01637 isocitrate lyase [EC:4.1.3.1] | (RefSeq) isocitrate lyase-like (A)	ko00630: Glyoxylate and dicarboxylate metabolism; ko01100: Metabolic pathways; ko01110: Biosynthesis of secondary metabolites; ko01200: Carbon metabolism	isocitrate lyase-like [Cucurbita pepo subsp. pepo]	ACEA_CUCSA RecName: Full=Isocitrate lyase {ECO:0000250|UniProtKB:P28297}; Short=ICL {ECO:0000250|UniProtKB:P28297}; EC=4.1.3.1 {ECO:0000250|UniProtKB:P28297}; AltName: Full=Isocitrase {ECO:0000250|UniProtKB:P28297}; AltName: Full=Isocitratsysase {ECO:0000250|UniProtKB:P28297};	A0A1S3C1U5_CUCME RecName: Full=Isocitrate lyase {ECO:0000256|ARBA:ARBA00012909, ECO:0000256|PIRNR:PIRNR001362};	Isocitrate lyase	GO:0009514,glyoxysome; GO:0004451,isocitrate lyase activity; GO:0046872,metal ion binding; GO:0006097,glyoxylate cycle; GO:0006099,tricarboxylic acid cycle; GO:0003674,molecular_function; GO:0003824,catalytic activity; GO:0016829,lyase activity; GO:0016830,carbon-carbon lyase activity; GO:0016833,oxo-acid-lyase activity; GO:0005488,binding; GO:0043167,ion binding; GO:0043169,cation binding; GO:00…	Isocitrate lyase family	--	--	--
Cluster-31690.0	506.6	489.3	496.12	135.5	142.84	137.43	14083	10742	10754	2518	3263	2848	-1.88035	0	0	down	1160	K23050 phenylcoumaran benzylic ether reductase [EC:1.3.1.-] | (RefSeq) isoflavone reductase-like protein (A)	--	isoflavone reductase-like protein [Asparagus officinalis]	ALL12_OLEEU RecName: Full=Isoflavone reductase-like protein {ECO:0000305}; AltName: Full=Pollen allergen Ole e 12 {ECO:0000303|PubMed:22385802}; AltName: Allergen=Ole e 12 {ECO:0000303|PubMed:22385802};	A0A5P1EK05_ASPOF RecName: Full=NmrA domain-containing protein {ECO:0000259|Pfam:PF05368};	--	GO:0005737,cytoplasm; GO:0016491,oxidoreductase activity; GO:0003674,molecular_function; GO:0003824,catalytic activity; GO:0005575,cellular_component; GO:0005622,intracellular anatomical structure; GO:0110165,cellular anatomical entity	NmrA-like family	--	--	--
Cluster-32876.5	769.19	736.22	750.34	6657.8	5861.23	5521.35	7935	6007	5941	45769	49388	41612	2.95533	0	0	up	600	--	--	Scorpion toxin-like protein [Dioscorea alata]	DEF04_ARATH RecName: Full=Defensin-like protein 4; AltName: Full=Low-molecular-weight cysteine-rich protein 70; Short=Protein LCR70; AltName: Full=Plant defensin 2.1; Flags: Precursor;	A0A1J7FPH0_LUPAN RecName: Full=Knot1 domain-containing protein {ECO:0000259|SMART:SM00505};	--	GO:0005576,extracellular region; GO:0006952,defense response; GO:0050832,defense response to fungus; GO:0031640,killing of cells of another organism; GO:0006950,response to stress; GO:0008150,biological_process; GO:0050896,response to stimulus; GO:0009605,response to external stimulus; GO:0009607,response to biotic stimulus; GO:0009620,response to fungus; GO:0043207,response to external biotic st…	Gamma-thionin family	--	--	--
Cluster-32876.6	32.73	35.07	31.51	274.51	277.17	273.29	416	351	308	2330	2883	2553	3.01495	0	0	up	744	--	--	hypothetical protein [Colocasia esculenta]	DEF1_VICFA RecName: Full=Defensin-like protein 1; AltName: Full=Fabatin-1;	A0A843UY95_COLES RecName: Full=Knot1 domain-containing protein {ECO:0000259|SMART:SM00505};	--	GO:0042742,defense response to bacterium; GO:0050832,defense response to fungus; GO:0031640,killing of cells of another organism; GO:0006950,response to stress; GO:0006952,defense response; GO:0008150,biological_process; GO:0009605,response to external stimulus; GO:0009607,response to biotic stimulus; GO:0009617,response to bacterium; GO:0043207,response to external biotic stimulus; GO:0044419,bi…	--	--	--	--
Cluster-35034.0	784.75	696.78	706.08	64.53	60.56	70.24	3799	2704	2571	207	245	248	-3.52353	0	0	down	453	--	--	Wound-induced protein [Musa troglodytarum]	--	A0A4S8IP49_MUSBA SubName: Full=Uncharacterized protein {ECO:0000313|EMBL:THU50348.1};	--	--	--	--	--	--
Cluster-35844.17	177.83	190.83	178.97	1412.87	1319.94	1393.08	943	802	712	4969	5670	5241	2.85762	0	0	up	439	--	--	Proteinase inhibitor I3 Kunitz legume protein [Dioscorea alata]	ASP_THECC RecName: Full=21 kDa seed protein; Flags: Precursor;	A0A445D406_ARAHY SubName: Full=Uncharacterized protein {ECO:0000313|EMBL:RYR57963.1};	--	GO:0004866,endopeptidase inhibitor activity; GO:0003674,molecular_function; GO:0004857,enzyme inhibitor activity; GO:0030234,enzyme regulator activity; GO:0030414,peptidase inhibitor activity; GO:0061134,peptidase regulator activity; GO:0061135,endopeptidase regulator activity; GO:0098772,molecular function regulator activity	Trypsin and protease inhibitor	--	--	--
Cluster-35844.23	200.72	184.8	209.02	1380.03	1359.37	1456.63	923	674	716	4198	5047	4707	2.75742	0	0	up	416	--	--	21 kDa seed protein, putative [Theobroma cacao]	ASP_THECC RecName: Full=21 kDa seed protein; Flags: Precursor;	A0A061E5P2_THECC SubName: Full=21 kDa seed protein, putative {ECO:0000313|EMBL:EOX97588.1};	--	GO:0004866,endopeptidase inhibitor activity; GO:0003674,molecular_function; GO:0004857,enzyme inhibitor activity; GO:0030234,enzyme regulator activity; GO:0030414,peptidase inhibitor activity; GO:0061134,peptidase regulator activity; GO:0061135,endopeptidase regulator activity; GO:0098772,molecular function regulator activity	Trypsin and protease inhibitor	--	--	--
Cluster-35844.45	1235.82	1299.64	1193.36	5506.9	5283.28	5219.56	9359	7792	6874	27735	32565	28541	2.05271	0	0	up	512	--	--	hypothetical protein BHM03_00051204 [Ensete ventricosum]	DRTI_DELRE RecName: Full=Kunitz-type serine protease inhibitor DrTI;	A0A3S3MV64_9MAGN SubName: Full=Miraculin-like protein {ECO:0000313|EMBL:RWR90393.1};	--	GO:0005576,extracellular region; GO:0004867,serine-type endopeptidase inhibitor activity; GO:0003674,molecular_function; GO:0004857,enzyme inhibitor activity; GO:0004866,endopeptidase inhibitor activity; GO:0030234,enzyme regulator activity; GO:0030414,peptidase inhibitor activity; GO:0061134,peptidase regulator activity; GO:0061135,endopeptidase regulator activity; GO:0098772,molecular function …	--	--	--	--
Cluster-35844.47	110.47	109.92	102.51	794.05	767.15	792.04	923	722	656	4358	5192	4733	2.79962	0	0	up	577	--	--	miraculin-like protein [Cinnamomum micranthum f. kanehirae]	ASP_THECC RecName: Full=21 kDa seed protein; Flags: Precursor;	A0A3S3MV64_9MAGN SubName: Full=Miraculin-like protein {ECO:0000313|EMBL:RWR90393.1};	--	GO:0004866,endopeptidase inhibitor activity; GO:0003674,molecular_function; GO:0004857,enzyme inhibitor activity; GO:0030234,enzyme regulator activity; GO:0030414,peptidase inhibitor activity; GO:0061134,peptidase regulator activity; GO:0061135,endopeptidase regulator activity; GO:0098772,molecular function regulator activity	Trypsin and protease inhibitor	--	--	--
Cluster-35844.8	57.17	54.94	64.32	620.86	590.42	543.75	568	431	496	4164	4852	3990	3.28452	0	0	up	600	--	--	miraculin-like protein [Cinnamomum micranthum f. kanehirae]	MIRA_SYNDU RecName: Full=Miraculin; Short=MIR; Flags: Precursor;	A0A3S3MV64_9MAGN SubName: Full=Miraculin-like protein {ECO:0000313|EMBL:RWR90393.1};	--	GO:0004866,endopeptidase inhibitor activity; GO:0003674,molecular_function; GO:0004857,enzyme inhibitor activity; GO:0030234,enzyme regulator activity; GO:0030414,peptidase inhibitor activity; GO:0061134,peptidase regulator activity; GO:0061135,endopeptidase regulator activity; GO:0098772,molecular function regulator activity	--	--	--	--
Cluster-36241.0	1017.47	960.9	959.8	17.94	18.72	19.89	29757	22190	21894	351	450	434	-5.73484	0	0	down	1207	K23050 phenylcoumaran benzylic ether reductase [EC:1.3.1.-] | (RefSeq) isoflavone reductase-like protein (A)	--	isoflavone reductase-like protein [Elaeis guineensis]	EGS2_CLABR RecName: Full=Eugenol synthase 2 {ECO:0000303|PubMed:18208524}; Short=CbEGS2 {ECO:0000303|PubMed:18208524}; EC=1.1.1.318 {ECO:0000269|PubMed:18208524};	A0A6I9QLX1_ELAGV SubName: Full=isoflavone reductase-like protein {ECO:0000313|RefSeq:XP_010911620.1};	--	GO:0000166,nucleotide binding; GO:0016491,oxidoreductase activity; GO:0009699,phenylpropanoid biosynthetic process; GO:0003674,molecular_function; GO:0005488,binding; GO:0036094,small molecule binding; GO:0097159,organic cyclic compound binding; GO:1901265,nucleoside phosphate binding; GO:1901363,heterocyclic compound binding; GO:0003824,catalytic activity; GO:0006725,cellular aromatic compound m…	NmrA-like family	--	--	--
Cluster-39509.1	121.21	125.06	126.45	23.43	23.87	23.88	2400	1956	1945	310	388	350	-2.42703	0	0	down	904	K14492 two-component response regulator ARR-A family | (RefSeq) two-component response regulator ORR9-like (A)	ko04075: Plant hormone signal transduction	two-component response regulator ARR9 [Lilium lancifolium]	ORR9_ORYSI RecName: Full=Two-component response regulator ORR9 {ECO:0000305}; AltName: Full=Type A response regulator 9 {ECO:0000303|PubMed:16472405}; Short=OsRR9 {ECO:0000303|PubMed:16472405};	A0A5P1FP42_ASPOF RecName: Full=Response regulatory domain-containing protein {ECO:0000259|PROSITE:PS50110};	GATA-4/5/6 transcription factors	GO:0009736,cytokinin-activated signaling pathway; GO:0000160,phosphorelay signal transduction system; GO:0009735,response to cytokinin; GO:0007154,cell communication; GO:0007165,signal transduction; GO:0008150,biological_process; GO:0009719,response to endogenous stimulus; GO:0009725,response to hormone; GO:0009755,hormone-mediated signaling pathway; GO:0009987,cellular process; GO:0010033,respon…	Response regulator receiver domain	Others	TR	Others
Cluster-39509.3	103.62	103.04	113.69	5.41	5.34	5.93	1896	1493	1613	67	81	80	-4.29483	0	0	down	1078	K14492 two-component response regulator ARR-A family | (RefSeq) two-component response regulator ORR9 (A)	ko04075: Plant hormone signal transduction	two-component response regulator ORR9 [Elaeis guineensis]	ORR9_ORYSI RecName: Full=Two-component response regulator ORR9 {ECO:0000305}; AltName: Full=Type A response regulator 9 {ECO:0000303|PubMed:16472405}; Short=OsRR9 {ECO:0000303|PubMed:16472405};	A0A6I9S1W7_ELAGV SubName: Full=two-component response regulator ORR9 {ECO:0000313|RefSeq:XP_010931988.1};	GATA-4/5/6 transcription factors	GO:0009736,cytokinin-activated signaling pathway; GO:0000160,phosphorelay signal transduction system; GO:0009735,response to cytokinin; GO:0007154,cell communication; GO:0007165,signal transduction; GO:0008150,biological_process; GO:0009719,response to endogenous stimulus; GO:0009725,response to hormone; GO:0009755,hormone-mediated signaling pathway; GO:0009987,cellular process; GO:0010033,respon…	Response regulator receiver domain	--	--	--
Cluster-43166.0	88.69	85.97	88.53	4.69	4.3	5.18	2435	1864	1895	86	97	106	-4.25716	0	0	down	1149	K07025 putative hydrolase of the HAD superfamily | (RefSeq) uncharacterized protein LOC114292903 (A)	--	LOB domain-containing protein 41 [Cocos nucifera]	LBD41_ARATH RecName: Full=LOB domain-containing protein 41; AltName: Full=ASYMMETRIC LEAVES 2-like protein 38; Short=AS2-like protein 38;	A0A8K0IBA2_COCNU SubName: Full=LOB domain-containing protein 41 {ECO:0000313|EMBL:KAG1347096.1};	--	GO:0071456,cellular response to hypoxia; GO:0010468,regulation of gene expression; GO:0006355,regulation of DNA-templated transcription; GO:0001666,response to hypoxia; GO:0006950,response to stress; GO:0008150,biological_process; GO:0009628,response to abiotic stimulus; GO:0009987,cellular process; GO:0033554,cellular response to stress; GO:0036293,response to decreased oxygen levels; GO:0036294…	Lateral organ boundaries (LOB) domain	LOB	TF	LOB
Cluster-43859.0	48.73	47.76	48.1	9.38	8.87	8.76	2490	1921	1917	319	373	334	-2.46003	0	0	down	1963	K10999 cellulose synthase A [EC:2.4.1.12] | (RefSeq) cellulose synthase A catalytic subunit 4 [UDP-forming]-like (A)	--	Cellulose synthase-like [Musa troglodytarum]	CSLE6_ORYSJ RecName: Full=Cellulose synthase-like protein E6; EC=2.4.1.-; AltName: Full=OsCslE6;	A0A804KPS0_MUSAM SubName: Full=(wild Malaysian banana) hypothetical protein {ECO:0000313|EMBL:CAG1836767.1};	--	GO:0000139,Golgi membrane; GO:0016021,integral component of membrane; GO:0005886,plasma membrane; GO:0016760,cellulose synthase (UDP-forming) activity; GO:0051753,mannan synthase activity; GO:0071555,cell wall organization; GO:0030244,cellulose biosynthetic process; GO:0009833,plant-type primary cell wall biogenesis; GO:0003674,molecular_function; GO:0003824,catalytic activity; GO:0008194,UDP-gly…	Cellulose synthase	--	--	--
Cluster-44523.3	12.08	12.26	12.03	87.12	83.18	78.49	575	461	448	2412	3262	2802	2.67258	0	0	up	1796	K01188 beta-glucosidase [EC:3.2.1.21] | (RefSeq) beta-glucosidase 12-like (A)	ko00460: Cyanoamino acid metabolism; ko00500: Starch and sucrose metabolism; ko00999: Biosynthesis of various plant secondary metabolites; ko01100: Metabolic pathways; ko01110: Biosynthesis of secondary metabolites	beta-glucosidase 12 [Elaeis guineensis]	BGL12_ORYSI RecName: Full=Beta-glucosidase 12 {ECO:0000305}; EC=3.2.1.21 {ECO:0000305}; Flags: Precursor;	A0A6I9SIY7_ELAGV SubName: Full=beta-glucosidase 12 {ECO:0000313|RefSeq:XP_010943597.1};	Beta-glucosidase, lactase phlorizinhydrolase, and related proteins	GO:0005576,extracellular region; GO:0033907,beta-D-fucosidase activity; GO:0004565,beta-galactosidase activity; GO:0008422,beta-glucosidase activity; GO:0102483,scopolin beta-glucosidase activity; GO:0005975,carbohydrate metabolic process; GO:0003674,molecular_function; GO:0003824,catalytic activity; GO:0004553,hydrolase activity, hydrolyzing O-glycosyl compounds; GO:0016787,hydrolase activity; G…	Glycosyl hydrolase family 1	--	--	--
Cluster-45250.0	641.51	656.27	675.21	1891.2	1931.41	1916.39	50700	40936	41859	100036	125728	113780	1.50632	0	0	up	2801	K15718 linoleate 9S-lipoxygenase [EC:1.13.11.58] | (RefSeq) probable linoleate 9S-lipoxygenase 5 (A)	ko00591: Linoleic acid metabolism	lipoxygenase, partial [Lilium regale]	LOX16_SOLTU RecName: Full=Linoleate 9S-lipoxygenase 6; EC=1.13.11.58; AltName: Full=Lipoxygenase 1-5; Short=StLOX1; Short=lox1:St:3; Flags: Fragment;	A0A089X4I1_LILRE RecName: Full=Lipoxygenase {ECO:0000256|RuleBase:RU003975}; EC=1.13.11.- {ECO:0000256|RuleBase:RU003975}; Flags: Fragment;	--	GO:0005737,cytoplasm; GO:1990136,linoleate 9S-lipoxygenase activity; GO:0046872,metal ion binding; GO:0016702,oxidoreductase activity, acting on single donors with incorporation of molecular oxygen, incorporation of two atoms of oxygen; GO:0006633,fatty acid biosynthetic process; GO:0034440,lipid oxidation; GO:0031408,oxylipin biosynthetic process; GO:0003674,molecular_function; GO:0003824,cataly…	Lipoxygenase	--	--	--
Cluster-45835.0	176.74	178.1	185.29	430.32	436.03	419.18	4081	3248	3326	6650	8281	7208	1.21624	0	0	up	1012	K20547 basic endochitinase B [EC:3.2.1.14] | (RefSeq) basic endochitinase-like (A)	ko00520: Amino sugar and nucleotide sugar metabolism; ko01100: Metabolic pathways; ko04016: MAPK signaling pathway - plant	PREDICTED: basic endochitinase-like [Nelumbo nucifera]	CHIT_PERAE RecName: Full=Endochitinase {ECO:0000303|PubMed:10231327, ECO:0000303|PubMed:9774427, ECO:0000312|EMBL:CAB01591.1}; EC=3.2.1.14 {ECO:0000269|PubMed:9679856, ECO:0000269|PubMed:9774427, ECO:0000312|EMBL:CAB01591.1}; AltName: Full=Allergen Pers a 1 {ECO:0000303|PubMed:18205857, ECO:0000303|PubMed:21284746, ECO:0000303|PubMed:23019098}; AltName: Full=Allergen Prs a 1 {ECO:0000303|PubMed:1…	A0A1U7YRM5_NELNU SubName: Full=basic endochitinase-like {ECO:0000313|RefSeq:XP_010242848.1};	Predicted chitinase	GO:0008061,chitin binding; GO:0004568,chitinase activity; GO:0008843,endochitinase activity; GO:0016998,cell wall macromolecule catabolic process; GO:0006032,chitin catabolic process; GO:0050832,defense response to fungus; GO:0000272,polysaccharide catabolic process; GO:0003674,molecular_function; GO:0005488,binding; GO:0097367,carbohydrate derivative binding; GO:0003824,catalytic activity; GO:00…	Chitinase class I	--	--	--
Cluster-46030.1	140.29	139.56	138.48	9.61	13.58	13.91	3298	2581	2540	146	253	242	-3.55768	0	0	down	1038	K03921 acyl-[acyl-carrier-protein] desaturase [EC:1.14.19.2 1.14.19.11 1.14.19.26] | (RefSeq) stearoyl-[acyl-carrier-protein] 9-desaturase, chloroplastic-like (A)	ko00061: Fatty acid biosynthesis; ko01040: Biosynthesis of unsaturated fatty acids; ko01100: Metabolic pathways; ko01212: Fatty acid metabolism	stearoyl-[acyl-carrier-protein]	STAD_ELAGV RecName: Full=Stearoyl-[acyl-carrier-protein] 9-desaturase, chloroplastic; Short=Stearoyl-ACP desaturase; EC=1.14.19.2 {ECO:0000250|UniProtKB:P22337}; AltName: Full=Acyl-[acyl-carrier-protein] desaturase; Flags: Precursor;	A0A6I9RK35_ELAGV RecName: Full=Acyl-[acyl-carrier-protein] desaturase {ECO:0000256|RuleBase:RU000582}; EC=1.14.19.- {ECO:0000256|RuleBase:RU000582};	--	GO:0009507,chloroplast; GO:0045300,acyl-[acyl-carrier-protein] desaturase activity; GO:0046872,metal ion binding; GO:0102786,stearoyl-[acp] desaturase activity; GO:0006633,fatty acid biosynthetic process; GO:0003674,molecular_function; GO:0003824,catalytic activity; GO:0016491,oxidoreductase activity; GO:0016705,oxidoreductase activity, acting on paired donors, with incorporation or reduction of …	Fatty acid desaturase	--	--	--
Cluster-46030.2	82.31	80.43	80.64	8.14	7.17	7.59	1969	1520	1502	130	140	135	-3.45779	0	0	down	1036	K03921 acyl-[acyl-carrier-protein] desaturase [EC:1.14.19.2 1.14.19.11 1.14.19.26] | (RefSeq) stearoyl-[acyl-carrier-protein] 9-desaturase, chloroplastic-like (A)	ko00061: Fatty acid biosynthesis; ko01040: Biosynthesis of unsaturated fatty acids; ko01100: Metabolic pathways; ko01212: Fatty acid metabolism	stearoyl-[acyl-carrier-protein]	STAD_ELAGV RecName: Full=Stearoyl-[acyl-carrier-protein] 9-desaturase, chloroplastic; Short=Stearoyl-ACP desaturase; EC=1.14.19.2 {ECO:0000250|UniProtKB:P22337}; AltName: Full=Acyl-[acyl-carrier-protein] desaturase; Flags: Precursor;	A0A6I9RK35_ELAGV RecName: Full=Acyl-[acyl-carrier-protein] desaturase {ECO:0000256|RuleBase:RU000582}; EC=1.14.19.- {ECO:0000256|RuleBase:RU000582};	--	GO:0009507,chloroplast; GO:0045300,acyl-[acyl-carrier-protein] desaturase activity; GO:0046872,metal ion binding; GO:0102786,stearoyl-[acp] desaturase activity; GO:0006633,fatty acid biosynthetic process; GO:0003674,molecular_function; GO:0003824,catalytic activity; GO:0016491,oxidoreductase activity; GO:0016705,oxidoreductase activity, acting on paired donors, with incorporation or reduction of …	Fatty acid desaturase	--	--	--
Cluster-46030.3	282.43	291.05	276	23.28	24.08	25.64	6844	5571	5208	376	479	462	-3.57951	0	0	down	1046	K03921 acyl-[acyl-carrier-protein] desaturase [EC:1.14.19.2 1.14.19.11 1.14.19.26] | (RefSeq) stearoyl-[acyl-carrier-protein] 9-desaturase, chloroplastic-like (A)	ko00061: Fatty acid biosynthesis; ko01040: Biosynthesis of unsaturated fatty acids; ko01100: Metabolic pathways; ko01212: Fatty acid metabolism	stearoyl-[acyl-carrier-protein]	STAD_ELAGV RecName: Full=Stearoyl-[acyl-carrier-protein] 9-desaturase, chloroplastic; Short=Stearoyl-ACP desaturase; EC=1.14.19.2 {ECO:0000250|UniProtKB:P22337}; AltName: Full=Acyl-[acyl-carrier-protein] desaturase; Flags: Precursor;	A0A6I9RK35_ELAGV RecName: Full=Acyl-[acyl-carrier-protein] desaturase {ECO:0000256|RuleBase:RU000582}; EC=1.14.19.- {ECO:0000256|RuleBase:RU000582};	--	GO:0009507,chloroplast; GO:0045300,acyl-[acyl-carrier-protein] desaturase activity; GO:0046872,metal ion binding; GO:0102786,stearoyl-[acp] desaturase activity; GO:0006633,fatty acid biosynthetic process; GO:0003674,molecular_function; GO:0003824,catalytic activity; GO:0016491,oxidoreductase activity; GO:0016705,oxidoreductase activity, acting on paired donors, with incorporation or reduction of …	Fatty acid desaturase	--	--	--
Cluster-46203.12	179.15	193.17	198.33	26.8	30.45	26.91	18906	16126	16491	1990	2757	2252	-2.72834	0	0	down	3915	K00454 lipoxygenase [EC:1.13.11.12] | (RefSeq) linoleate 13S-lipoxygenase 2-1, chloroplastic (A)	ko00591: Linoleic acid metabolism; ko00592: alpha-Linolenic acid metabolism; ko01100: Metabolic pathways; ko01110: Biosynthesis of secondary metabolites	lipoxygenase [Lilium regale]	LOX21_SOLTU RecName: Full=Linoleate 13S-lipoxygenase 2-1, chloroplastic {ECO:0000303|PubMed:8702864}; EC=1.13.11.12 {ECO:0000269|PubMed:11675388, ECO:0000269|PubMed:8702864}; AltName: Full=Lipoxygenase 2-1 {ECO:0000303|PubMed:8702864}; Flags: Precursor;	A0A248SMI9_LILRE RecName: Full=Lipoxygenase {ECO:0000256|RuleBase:RU003975}; EC=1.13.11.- {ECO:0000256|RuleBase:RU003975};	--	GO:0009570,chloroplast stroma; GO:0009534,chloroplast thylakoid; GO:0016165,linoleate 13S-lipoxygenase activity; GO:0046872,metal ion binding; GO:0016702,oxidoreductase activity, acting on single donors with incorporation of molecular oxygen, incorporation of two atoms of oxygen; GO:0006633,fatty acid biosynthetic process; GO:0010597,green leaf volatile biosynthetic process; GO:0034440,lipid oxid…	Lipoxygenase	--	--	--
Cluster-47052.0	61.76	63.28	64.29	202.43	214.04	213.46	2361	1910	1921	5175	6729	6102	1.69924	0	0	up	1494	--	--	PREDICTED: vicilin-like seed storage protein At2g28490 [Musa acuminata subsp. malaccensis]	VCL22_ARATH RecName: Full=Vicilin-like seed storage protein At2g28490; AltName: Full=Globulin At2g28490; Flags: Precursor;	A0A804KG05_MUSAM SubName: Full=(wild Malaysian banana) hypothetical protein {ECO:0000313|EMBL:CAG1834209.1};	--	GO:0009506,plasmodesma; GO:0005575,cellular_component; GO:0005911,cell-cell junction; GO:0030054,cell junction; GO:0055044,symplast; GO:0070161,anchoring junction; GO:0110165,cellular anatomical entity	Cupin	--	--	--
Cluster-48267.3	183.96	181.99	188.17	470.05	465.12	480.64	8974	6988	7236	15497	18776	17560	1.32317	0	0	up	2051	K01703 3-isopropylmalate/(R)-2-methylmalate dehydratase large subunit [EC:4.2.1.33 4.2.1.35] | (RefSeq) 3-isopropylmalate dehydratase large subunit, chloroplastic (A)	ko00290: Valine, leucine and isoleucine biosynthesis; ko00660: C5-Branched dibasic acid metabolism; ko00966: Glucosinolate biosynthesis; ko01100: Metabolic pathways; ko01110: Biosynthesis of secondary metabolites; ko01210: 2-Oxocarboxylic acid metabolism; ko01230: Biosynthesis of amino acids	3-isopropylmalate dehydratase large subunit, chloroplastic [Macadamia integrifolia]	LEUC_ARATH RecName: Full=3-isopropylmalate dehydratase large subunit, chloroplastic {ECO:0000305}; EC=4.2.1.33 {ECO:0000269|PubMed:19597944}; AltName: Full=2-(omega-methylthio)alkylmalate dehydratase large subunit {ECO:0000305}; EC=4.2.1.170 {ECO:0000269|PubMed:19597944}; AltName: Full=AtLEUC {ECO:0000303|PubMed:20663849}; AltName: Full=Isopropylmalate isomerase large subunit 1 {ECO:0000303|PubMe…	A0A1U8AAZ6_NELNU RecName: Full=3-isopropylmalate dehydratase {ECO:0000256|ARBA:ARBA00011998}; EC=4.2.1.33 {ECO:0000256|ARBA:ARBA00011998};	3-isopropylmalate dehydratase (aconitase superfamily)	GO:0009507,chloroplast; GO:0009570,chloroplast stroma; GO:0009536,plastid; GO:0003861,3-isopropylmalate dehydratase activity; GO:0051539,4 iron, 4 sulfur cluster binding; GO:0050486,intramolecular transferase activity, transferring hydroxy groups; GO:0046872,metal ion binding; GO:0019761,glucosinolate biosynthetic process; GO:0009098,leucine biosynthetic process; GO:0003674,molecular_function; GO…	Aconitase family (aconitate hydratase)	--	--	--
Cluster-494.12	263.76	267.88	260.3	59.6	62.65	56.51	3881	3116	2962	585	755	613	-2.18814	0	0	down	741	--	--	--	--	--	--	--	--	--	--	--
Cluster-49832.4	387.95	380.93	372.02	112.8	88.76	63.53	2510	1914	2001	329	384	346	-2.43688	0	0	down	695	K20628 expansin | (RefSeq) expansin-A10-like (A)	--	expansin, partial [Lilium hybrid division VII]	EXPA8_ARATH RecName: Full=Expansin-A8; Short=AtEXPA8; AltName: Full=Alpha-expansin-8; Short=At-EXP8; Short=AtEx8; AltName: Full=Ath-ExpAlpha-1.11; Flags: Precursor;	A0A1U7ZK92_NELNU RecName: Full=Expansin {ECO:0000256|RuleBase:RU365023};	--	GO:0005576,extracellular region; GO:0016020,membrane; GO:0009664,plant-type cell wall organization; GO:0009635,response to herbicide; GO:0006949,syncytium formation; GO:0008150,biological_process; GO:0009987,cellular process; GO:0016043,cellular component organization; GO:0045229,external encapsulating structure organization; GO:0071554,cell wall organization or biogenesis; GO:0071555,cell wall o…	Lytic transglycolase	--	--	--
Cluster-50061.16	462.37	442.02	444.81	104.34	106.64	108.43	17270	13035	12986	2606	3276	3028	-2.1151	0	0	down	1466	K00134 glyceraldehyde 3-phosphate dehydrogenase (phosphorylating) [EC:1.2.1.12] | (RefSeq) glyceraldehyde-3-phosphate dehydrogenase 2, cytosolic (A)	ko00010: Glycolysis / Gluconeogenesis; ko00710: Carbon fixation in photosynthetic organisms; ko01100: Metabolic pathways; ko01110: Biosynthesis of secondary metabolites; ko01200: Carbon metabolism; ko01230: Biosynthesis of amino acids	glyceraldehyde-3-phosphate dehydrogenase [Lilium davidii var. unicolor]	G3PC2_ORYSJ RecName: Full=Glyceraldehyde-3-phosphate dehydrogenase 2, cytosolic; EC=1.2.1.12;	A0A0B5LBC5_LILDA RecName: Full=Glyceraldehyde-3-phosphate dehydrogenase {ECO:0000256|RuleBase:RU361160}; EC=1.2.1.- {ECO:0000256|RuleBase:RU361160};	Glyceraldehyde 3-phosphate dehydrogenase	GO:0005829,cytosol; GO:0004365,glyceraldehyde-3-phosphate dehydrogenase (NAD+) (phosphorylating) activity; GO:0051287,NAD binding; GO:0050661,NADP binding; GO:0006006,glucose metabolic process; GO:0006096,glycolytic process; GO:0003674,molecular_function; GO:0003824,catalytic activity; GO:0016491,oxidoreductase activity; GO:0016620,oxidoreductase activity, acting on the aldehyde or oxo group of d…	Glyceraldehyde 3-phosphate dehydrogenase, C-terminal domain	--	--	--
Cluster-50061.17	196.47	201.71	197.33	47.15	52	47.2	3511	2848	2735	562	762	624	-2.06262	0	0	down	842	K00134 glyceraldehyde 3-phosphate dehydrogenase (phosphorylating) [EC:1.2.1.12] | (RefSeq) glyceraldehyde-3-phosphate dehydrogenase, cytosolic (A)	ko00010: Glycolysis / Gluconeogenesis; ko00710: Carbon fixation in photosynthetic organisms; ko01100: Metabolic pathways; ko01110: Biosynthesis of secondary metabolites; ko01200: Carbon metabolism; ko01230: Biosynthesis of amino acids	glyceraldehyde-3-phosphate dehydrogenase, partial [Tulipa gesneriana]	G3PC3_MAIZE RecName: Full=Glyceraldehyde-3-phosphate dehydrogenase 3, cytosolic; EC=1.2.1.12;	C4B8E5_TULGE SubName: Full=Glyceraldehyde-3-phosphate dehydrogenase {ECO:0000313|EMBL:BAH59031.1}; Flags: Fragment;	Glyceraldehyde 3-phosphate dehydrogenase	GO:0005829,cytosol; GO:0032991,protein-containing complex; GO:0004365,glyceraldehyde-3-phosphate dehydrogenase (NAD+) (phosphorylating) activity; GO:0070403,NAD+ binding; GO:0050661,NADP binding; GO:0042301,phosphate ion binding; GO:0006006,glucose metabolic process; GO:0006096,glycolytic process; GO:0034059,response to anoxia; GO:0009408,response to heat; GO:0003674,molecular_function; GO:000382…	Glyceraldehyde 3-phosphate dehydrogenase, C-terminal domain	--	--	--
Cluster-5017.48	2912.33	2922.14	2909.45	1077.09	1125.8	1113.89	114850	91001	89954	28573	36603	32990	-1.43006	0	0	down	1552	K00789 S-adenosylmethionine synthetase [EC:2.5.1.6] | (RefSeq) S-adenosylmethionine synthase 1 (A)	ko00270: Cysteine and methionine metabolism; ko00999: Biosynthesis of various plant secondary metabolites; ko01100: Metabolic pathways; ko01110: Biosynthesis of secondary metabolites; ko01230: Biosynthesis of amino acids; ko01240: Biosynthesis of cofactors	S-adenosylmethionine synthase 1 [Mangifera indica]	METK_MEDTR RecName: Full=S-adenosylmethionine synthase; Short=AdoMet synthase; EC=2.5.1.6 {ECO:0000250|UniProtKB:Q96551}; AltName: Full=Methionine adenosyltransferase; Short=MAT;	A0A444DAF4_ENSVE RecName: Full=S-adenosylmethionine synthase {ECO:0000256|RuleBase:RU000541}; EC=2.5.1.6 {ECO:0000256|RuleBase:RU000541};	S-adenosylmethionine synthetase	GO:0005737,cytoplasm; GO:0005524,ATP binding; GO:0046872,metal ion binding; GO:0004478,methionine adenosyltransferase activity; GO:0006730,one-carbon metabolic process; GO:0006556,S-adenosylmethionine biosynthetic process; GO:0000166,nucleotide binding; GO:0003674,molecular_function; GO:0005488,binding; GO:0017076,purine nucleotide binding; GO:0030554,adenyl nucleotide binding; GO:0032553,ribonuc…	S-adenosylmethionine synthetase, C-terminal domain	--	--	--
Cluster-50317.14	85.83	85.19	84.58	16.56	14.48	15.54	3508	2749	2704	452	486	475	-2.49884	0	0	down	1579	K11517 (S)-2-hydroxy-acid oxidase [EC:1.1.3.15] | (RefSeq) hypothetical protein (A)	ko00630: Glyoxylate and dicarboxylate metabolism; ko01100: Metabolic pathways; ko01110: Biosynthesis of secondary metabolites; ko01200: Carbon metabolism; ko04146: Peroxisome	(S)-2-hydroxy-acid oxidase GLO1 isoform X1 [Eutrema salsugineum]	GLO1_ARATH RecName: Full=Glycolate oxidase 1; Short=AtGLO1; Short=GOX1 {ECO:0000303|PubMed:25416784}; EC=1.1.3.15 {ECO:0000269|PubMed:25416784}; AltName: Full=(S)-2-hydroxy-acid oxidase GLO1; AltName: Full=Short chain alpha-hydroxy acid oxidase GLO1;	V4LDM4_EUTSA RecName: Full=(S)-2-hydroxy-acid oxidase {ECO:0000256|ARBA:ARBA00013087}; EC=1.1.3.15 {ECO:0000256|ARBA:ARBA00013087};	Glycolate oxidase	GO:0048046,apoplast; GO:0009507,chloroplast; GO:0009570,chloroplast stroma; GO:0005829,cytosol; GO:0022626,cytosolic ribosome; GO:0005634,nucleus; GO:0005777,peroxisome; GO:0009506,plasmodesma; GO:0003973,(S)-2-hydroxy-acid oxidase activity; GO:0010181,FMN binding; GO:0003729,mRNA binding; GO:0042742,defense response to bacterium; GO:0050665,hydrogen peroxide biosynthetic process; GO:0009854,oxid…	FMN-dependent dehydrogenase	--	--	--
Cluster-51486.0	140.63	138.36	141.66	20.4	18.66	18.04	6629	5157	5229	647	724	636	-2.91877	0	0	down	2005	K05907 adenylyl-sulfate reductase (glutathione) [EC:1.8.4.9] | (RefSeq) 5'-adenylylsulfate reductase 1, chloroplastic (A)	ko00920: Sulfur metabolism; ko01100: Metabolic pathways	5'-adenylylsulfate reductase 1, chloroplastic [Elaeis guineensis]	APR1_ORYSJ RecName: Full=Probable 5'-adenylylsulfate reductase 1, chloroplastic; EC=1.8.4.9; AltName: Full=Adenosine 5'-phosphosulfate 5'-adenylylsulfate sulfotransferase 1; Short=APS sulfotransferase 1; AltName: Full=Adenosine 5'-phosphosulfate reductase-like 1; Short=APR-like1; Short=OsAPRL1; AltName: Full=Thioredoxin-independent APS reductase 1; Flags: Precursor;	A0A6I9RNU8_ELAGV RecName: Full=Adenosine 5'-phosphosulfate reductase {ECO:0000256|ARBA:ARBA00029514}; EC=1.8.4.10 {ECO:0000256|ARBA:ARBA00024386}; AltName: Full=5'-adenylylsulfate reductase {ECO:0000256|ARBA:ARBA00032041}; AltName: Full=Thioredoxin-dependent 5'-adenylylsulfate reductase {ECO:0000256|ARBA:ARBA00030894};	Phosphoadenosine phosphosulfate reductase	GO:0009507,chloroplast; GO:0051539,4 iron, 4 sulfur cluster binding; GO:0033741,adenylyl-sulfate reductase (glutathione) activity; GO:0046872,metal ion binding; GO:0019344,cysteine biosynthetic process; GO:0019419,sulfate reduction; GO:0003674,molecular_function; GO:0005488,binding; GO:0051536,iron-sulfur cluster binding; GO:0051540,metal cluster binding; GO:0003824,catalytic activity; GO:0016491…	Phosphoadenosine phosphosulfate reductase family	--	--	--
Cluster-51636.0	14.68	14.82	14.65	97.08	94.78	99.4	711	562	553	3129	3745	3575	2.68036	0	0	up	2194	K00827 alanine-glyoxylate transaminase / (R)-3-amino-2-methylpropionate-pyruvate transaminase [EC:2.6.1.44 2.6.1.40] | (RefSeq) alanine--glyoxylate aminotransferase 2 homolog 3, mitochondrial (A)	ko00250: Alanine, aspartate and glutamate metabolism; ko00260: Glycine, serine and threonine metabolism; ko00270: Cysteine and methionine metabolism; ko00280: Valine, leucine and isoleucine degradation; ko01100: Metabolic pathways; ko01110: Biosynthesis of secondary metabolites	PREDICTED: alanine--glyoxylate aminotransferase 2 homolog 3, mitochondrial [Musa acuminata subsp. malaccensis]	AGT23_ARATH RecName: Full=Alanine--glyoxylate aminotransferase 2 homolog 3, mitochondrial; EC=2.6.1.44; AltName: Full=Beta-alanine-pyruvate aminotransferase 3; Flags: Precursor;	A0A804J274_MUSAM SubName: Full=(wild Malaysian banana) hypothetical protein {ECO:0000313|EMBL:CAG1837880.1};	Alanine-glyoxylate aminotransferase AGT2	GO:0005739,mitochondrion; GO:0008453,alanine-glyoxylate transaminase activity; GO:0030170,pyridoxal phosphate binding; GO:0043562,cellular response to nitrogen levels; GO:0009853,photorespiration; GO:0003674,molecular_function; GO:0003824,catalytic activity; GO:0008483,transaminase activity; GO:0016740,transferase activity; GO:0016769,transferase activity, transferring nitrogenous groups; GO:0005…	Aminotransferase class-III	--	--	--
Cluster-51677.5	120.6	128.37	113.56	6.12	6.57	8	2432	2061	1798	80	116	117	-4.16804	0	0	down	1299	K01251 adenosylhomocysteinase [EC:3.13.2.1] | (RefSeq) adenosylhomocysteinase 1-like (A)	ko00270: Cysteine and methionine metabolism; ko01100: Metabolic pathways	adenosylhomocysteinase-like [Coffea eugenioides]	SAHH_MESCR RecName: Full=Adenosylhomocysteinase; Short=AdoHcyase; EC=3.3.1.1; AltName: Full=S-adenosyl-L-homocysteine hydrolase;	A0A103Y0Q5_CYNCS RecName: Full=Adenosylhomocysteinase {ECO:0000256|ARBA:ARBA00022091, ECO:0000256|RuleBase:RU000548}; EC=3.3.1.1 {ECO:0000256|ARBA:ARBA00012685, ECO:0000256|RuleBase:RU000548};	S-adenosylhomocysteine hydrolase	GO:0004013,adenosylhomocysteinase activity; GO:0006730,one-carbon metabolic process; GO:0003674,molecular_function; GO:0003824,catalytic activity; GO:0016787,hydrolase activity; GO:0016801,hydrolase activity, acting on ether bonds; GO:0016802,trialkylsulfonium hydrolase activity; GO:0008150,biological_process; GO:0008152,metabolic process; GO:0009987,cellular process; GO:0044237,cellular metaboli…	S-adenosyl-L-homocysteine hydrolase	--	--	--
Cluster-51995.2	600.1	553.95	589.39	59.49	54.38	44.92	7476	5458	5670	489	549	410	-3.51364	0	0	down	671	K03921 acyl-[acyl-carrier-protein] desaturase [EC:1.14.19.2 1.14.19.11 1.14.19.26] | (RefSeq) stearoyl-[acyl-carrier-protein] 9-desaturase, chloroplastic-like (A)	ko00061: Fatty acid biosynthesis; ko01040: Biosynthesis of unsaturated fatty acids; ko01100: Metabolic pathways; ko01212: Fatty acid metabolism	hypothetical protein MUK42_26274, partial [Musa troglodytarum]	STAD_ELAGV RecName: Full=Stearoyl-[acyl-carrier-protein] 9-desaturase, chloroplastic; Short=Stearoyl-ACP desaturase; EC=1.14.19.2 {ECO:0000250|UniProtKB:P22337}; AltName: Full=Acyl-[acyl-carrier-protein] desaturase; Flags: Precursor;	A0A6I9RK35_ELAGV RecName: Full=Acyl-[acyl-carrier-protein] desaturase {ECO:0000256|RuleBase:RU000582}; EC=1.14.19.- {ECO:0000256|RuleBase:RU000582};	--	GO:0009507,chloroplast; GO:0045300,acyl-[acyl-carrier-protein] desaturase activity; GO:0046872,metal ion binding; GO:0102786,stearoyl-[acp] desaturase activity; GO:0006633,fatty acid biosynthetic process; GO:0003674,molecular_function; GO:0003824,catalytic activity; GO:0016491,oxidoreductase activity; GO:0016705,oxidoreductase activity, acting on paired donors, with incorporation or reduction of …	Fatty acid desaturase	--	--	--
Cluster-53045.0	86.44	86.31	87.6	206.83	201.7	199.82	4672	3599	3730	7467	9107	8182	1.20793	0	0	up	2241	K00975 glucose-1-phosphate adenylyltransferase [EC:2.7.7.27] | (RefSeq) glucose-1-phosphate adenylyltransferase large subunit 1 (A)	ko00500: Starch and sucrose metabolism; ko00520: Amino sugar and nucleotide sugar metabolism; ko01100: Metabolic pathways; ko01110: Biosynthesis of secondary metabolites; ko01250: Biosynthesis of nucleotide sugars	ADP-glucose pyrophosphorylase large subunit [Lilium davidii var. unicolor]	GLGL2_ARATH RecName: Full=Glucose-1-phosphate adenylyltransferase large subunit 2, chloroplastic; EC=2.7.7.27; AltName: Full=ADP-glucose pyrophosphorylase; AltName: Full=ADP-glucose synthase; AltName: Full=AGPase S; AltName: Full=Alpha-D-glucose-1-phosphate adenyl transferase; Flags: Precursor;	A0A0B5L5E5_LILDA RecName: Full=Glucose-1-phosphate adenylyltransferase {ECO:0000256|ARBA:ARBA00012460, ECO:0000256|RuleBase:RU362093}; EC=2.7.7.27 {ECO:0000256|ARBA:ARBA00012460, ECO:0000256|RuleBase:RU362093}; AltName: Full=ADP-glucose pyrophosphorylase {ECO:0000256|RuleBase:RU362093};	GDP-mannose pyrophosphorylase/mannose-1-phosphate guanylyltransferase	GO:0009507,chloroplast; GO:0005524,ATP binding; GO:0008878,glucose-1-phosphate adenylyltransferase activity; GO:0005978,glycogen biosynthetic process; GO:0019252,starch biosynthetic process; GO:0000166,nucleotide binding; GO:0003674,molecular_function; GO:0005488,binding; GO:0017076,purine nucleotide binding; GO:0030554,adenyl nucleotide binding; GO:0032553,ribonucleotide binding; GO:0032555,puri…	Nucleotidyl transferase	--	--	--
Cluster-55595.0	533.36	498.57	534.71	136.05	145.37	132	10394	7615	8003	1740	2306	1904	-1.9648	0	0	down	1285	--	--	CCG-binding protein 1 [Cocos nucifera]	MEE14_ARATH RecName: Full=CCG-binding protein 1; Short=AtCBP1 {ECO:0000303|PubMed:26462908}; AltName: Full=Protein MATERNAL EFFECT EMBRYO ARREST 14 {ECO:0000305};	A0A8K0IW32_COCNU SubName: Full=CCG-binding protein 1 {ECO:0000313|EMBL:KAG1368558.1};	--	GO:0009507,chloroplast; GO:0005829,cytosol; GO:0005634,nucleus; GO:0036033,mediator complex binding; GO:0071456,cellular response to hypoxia; GO:0050832,defense response to fungus; GO:0009793,embryo development ending in seed dormancy; GO:0010183,pollen tube guidance; GO:0003674,molecular_function; GO:0005488,binding; GO:0044877,protein-containing complex binding; GO:0001666,response to hypoxia; …	--	--	--	--
Cluster-55837.1	28.07	29.16	29.53	1.72	1.56	1.54	2974	2453	2467	124	137	125	-4.19338	0	0	down	3804	K00279 cytokinin dehydrogenase [EC:1.5.99.12] | (RefSeq) cytokinin dehydrogenase 3-like (A)	ko00908: Zeatin biosynthesis; ko01110: Biosynthesis of secondary metabolites	cytokinin dehydrogenase 3 [Elaeis guineensis]	CKX3_ORYSJ RecName: Full=Cytokinin dehydrogenase 3; EC=1.5.99.12; AltName: Full=Cytokinin oxidase 3; Short=OsCKX3; Flags: Precursor;	A0A6I9QF93_ELAGV RecName: Full=Cytokinin dehydrogenase {ECO:0000256|ARBA:ARBA00011928}; EC=1.5.99.12 {ECO:0000256|ARBA:ARBA00011928};	Proteins containing the FAD binding domain	GO:0005615,extracellular space; GO:0019139,cytokinin dehydrogenase activity; GO:0071949,FAD binding; GO:0016491,oxidoreductase activity; GO:0009690,cytokinin metabolic process; GO:0003674,molecular_function; GO:0003824,catalytic activity; GO:0016645,oxidoreductase activity, acting on the CH-NH group of donors; GO:0000166,nucleotide binding; GO:0005488,binding; GO:0036094,small molecule binding; G…	Cytokinin dehydrogenase 1, FAD and cytokinin binding	--	--	--
Cluster-56559.10	68.42	66	67.07	6.08	6.1	5.79	2334	1774	1787	140	173	148	-3.51212	0	0	down	1520	K24028 salicylic acid 3-hydroxylase [EC:1.14.11.-] | (RefSeq) flavanone 3-dioxygenase 2-like (A)	--	flavanone 3-dioxygenase 2 [Elaeis guineensis]	JOX2_ARATH RecName: Full=Jasmonate-induced oxygenase 2 {ECO:0000303|PubMed:28559313}; EC=1.14.11.- {ECO:0000269|PubMed:28559313, ECO:0000269|PubMed:28760569, ECO:0000269|PubMed:33516967}; AltName: Full=2-oxoglutarate-dependent dioxygenase JOX2 {ECO:0000305}; AltName: Full=Jasmonic acid oxidase 2 {ECO:0000303|PubMed:28760569};	A0A6I9SDC3_ELAGV SubName: Full=flavanone 3-dioxygenase 2 {ECO:0000313|RefSeq:XP_010941860.1};	Iron/ascorbate family oxidoreductases	GO:0005829,cytosol; GO:0051213,dioxygenase activity; GO:0005506,iron ion binding; GO:0120091,jasmonic acid hydrolase; GO:0097237,cellular response to toxic substance; GO:0006952,defense response; GO:1900366,negative regulation of defense response to insect; GO:1900150,regulation of defense response to fungus; GO:2000022,regulation of jasmonic acid mediated signaling pathway; GO:0003674,molecular_…	non-haem dioxygenase in morphine synthesis N-terminal	--	--	--
Cluster-56639.5	6.68	6.67	6.11	109.5	107.88	103.49	133	105	94	1460	1767	1532	4.00495	0	0	up	909	--	--	--	--	--	--	--	--	--	--	--
Cluster-56754.11	99.72	92.99	109.36	458.01	489.24	501.38	1601	1180	1360	4910	6439	5950	2.22217	0	0	up	784	--	--	kunitz trypsin inhibitor 5-like [Zingiber officinale]	MIRA_SYNDU RecName: Full=Miraculin; Short=MIR; Flags: Precursor;	A0A8J5LTP9_ZINOF SubName: Full=Uncharacterized protein {ECO:0000313|EMBL:KAG6525614.1};	--	GO:0004866,endopeptidase inhibitor activity; GO:0003674,molecular_function; GO:0004857,enzyme inhibitor activity; GO:0030234,enzyme regulator activity; GO:0030414,peptidase inhibitor activity; GO:0061134,peptidase regulator activity; GO:0061135,endopeptidase regulator activity; GO:0098772,molecular function regulator activity	Trypsin and protease inhibitor	--	--	--
Cluster-56754.12	604.3	604.93	613.44	2144.91	2132.51	2118.05	9705	7677	7629	22996	28069	25137	1.77045	0	0	up	784	--	--	kunitz trypsin inhibitor 5-like [Zingiber officinale]	MIRA_SYNDU RecName: Full=Miraculin; Short=MIR; Flags: Precursor;	A0A8J5LTP9_ZINOF SubName: Full=Uncharacterized protein {ECO:0000313|EMBL:KAG6525614.1};	--	GO:0004866,endopeptidase inhibitor activity; GO:0003674,molecular_function; GO:0004857,enzyme inhibitor activity; GO:0030234,enzyme regulator activity; GO:0030414,peptidase inhibitor activity; GO:0061134,peptidase regulator activity; GO:0061135,endopeptidase regulator activity; GO:0098772,molecular function regulator activity	Trypsin and protease inhibitor	--	--	--
Cluster-56754.14	27.07	29.38	25.32	289.91	290.86	286.55	220	189	157	1569	1927	1688	3.35767	0	0	up	530	--	--	factor Xa inhibitor BuXI-like [Prosopis alba]	KTI4_ARATH RecName: Full=Kunitz trypsin inhibitor 4 {ECO:0000303|PubMed:30042779}; Short=AtKTI4 {ECO:0000303|PubMed:30042779}; AltName: Full=Kunitz trypsin inhibitor 1 {ECO:0000303|PubMed:19825555}; Short=AtKTI1 {ECO:0000303|PubMed:19825555}; AltName: Full=Trypsin protease inhibitor {ECO:0000303|PubMed:16236154}; Flags: Precursor;	A0A833QA83_9POAL SubName: Full=Miraculin-like protein {ECO:0000313|EMBL:KAF3322330.1};	--	GO:0005783,endoplasmic reticulum; GO:0005739,mitochondrion; GO:0099503,secretory vesicle; GO:0004869,cysteine-type endopeptidase inhibitor activity; GO:0004866,endopeptidase inhibitor activity; GO:0004867,serine-type endopeptidase inhibitor activity; GO:0042742,defense response to bacterium; GO:0012501,programmed cell death; GO:0042542,response to hydrogen peroxide; GO:0009625,response to insect;…	--	--	--	--
Cluster-56754.17	900.97	917.56	967.37	2991.59	2934.62	2857.37	9098	7329	7494	20128	24199	21064	1.61274	0	0	up	593	--	--	kunitz trypsin inhibitor 5-like [Zingiber officinale]	ASP_THECC RecName: Full=21 kDa seed protein; Flags: Precursor;	A0A8J5LTP9_ZINOF SubName: Full=Uncharacterized protein {ECO:0000313|EMBL:KAG6525614.1};	--	GO:0004866,endopeptidase inhibitor activity; GO:0003674,molecular_function; GO:0004857,enzyme inhibitor activity; GO:0030234,enzyme regulator activity; GO:0030414,peptidase inhibitor activity; GO:0061134,peptidase regulator activity; GO:0061135,endopeptidase regulator activity; GO:0098772,molecular function regulator activity	Trypsin and protease inhibitor	--	--	--
Cluster-56754.18	554.53	555.8	531.7	2059.72	2069.44	1991.41	4447	3528	3249	10989	13517	11559	1.8491	0	0	up	544	--	--	factor Xa inhibitor BuXI-like [Prosopis alba]	KTI4_ARATH RecName: Full=Kunitz trypsin inhibitor 4 {ECO:0000303|PubMed:30042779}; Short=AtKTI4 {ECO:0000303|PubMed:30042779}; AltName: Full=Kunitz trypsin inhibitor 1 {ECO:0000303|PubMed:19825555}; Short=AtKTI1 {ECO:0000303|PubMed:19825555}; AltName: Full=Trypsin protease inhibitor {ECO:0000303|PubMed:16236154}; Flags: Precursor;	A0A833QA83_9POAL SubName: Full=Miraculin-like protein {ECO:0000313|EMBL:KAF3322330.1};	--	GO:0005783,endoplasmic reticulum; GO:0005739,mitochondrion; GO:0099503,secretory vesicle; GO:0004869,cysteine-type endopeptidase inhibitor activity; GO:0004866,endopeptidase inhibitor activity; GO:0004867,serine-type endopeptidase inhibitor activity; GO:0042742,defense response to bacterium; GO:0012501,programmed cell death; GO:0042542,response to hydrogen peroxide; GO:0009625,response to insect;…	--	--	--	--
Cluster-56754.22	272.42	259.78	281.7	880.51	905.28	849.09	3805	2868	3040	8206	10354	8737	1.65322	0	0	up	717	--	--	kunitz trypsin inhibitor 5-like [Zingiber officinale]	ASP_THECC RecName: Full=21 kDa seed protein; Flags: Precursor;	A0A8J5LTP9_ZINOF SubName: Full=Uncharacterized protein {ECO:0000313|EMBL:KAG6525614.1};	--	GO:0004866,endopeptidase inhibitor activity; GO:0003674,molecular_function; GO:0004857,enzyme inhibitor activity; GO:0030234,enzyme regulator activity; GO:0030414,peptidase inhibitor activity; GO:0061134,peptidase regulator activity; GO:0061135,endopeptidase regulator activity; GO:0098772,molecular function regulator activity	Trypsin and protease inhibitor	--	--	--
Cluster-56754.5	63.68	71.87	70.74	516.03	527.51	484.65	1022	912	879	5532	6943	5752	2.85302	0	0	up	784	--	--	kunitz trypsin inhibitor 5-like [Zingiber officinale]	MIRA_SYNDU RecName: Full=Miraculin; Short=MIR; Flags: Precursor;	A0A8J5LTP9_ZINOF SubName: Full=Uncharacterized protein {ECO:0000313|EMBL:KAG6525614.1};	--	GO:0004866,endopeptidase inhibitor activity; GO:0003674,molecular_function; GO:0004857,enzyme inhibitor activity; GO:0030234,enzyme regulator activity; GO:0030414,peptidase inhibitor activity; GO:0061134,peptidase regulator activity; GO:0061135,endopeptidase regulator activity; GO:0098772,molecular function regulator activity	Trypsin and protease inhibitor	--	--	--
Cluster-56803.2	839.04	803.63	831.29	317.25	328.19	313.21	37848	28624	29343	9582	12191	10588	-1.4024	0	0	down	1809	K00799 glutathione S-transferase [EC:2.5.1.18] | (RefSeq) protein IN2-1 homolog B isoform X1 (A)	ko00480: Glutathione metabolism; ko01100: Metabolic pathways	unnamed protein product [Spirodela intermedia]	IN21B_ORYSI RecName: Full=Protein IN2-1 homolog B; AltName: Full=Glutathione S-transferase GSTZ5;	B3TLW0_ELAGV SubName: Full=Glutathione S-transferase {ECO:0000313|EMBL:ACF06541.1};	Glutathione S-transferase	GO:0004364,glutathione transferase activity; GO:0006749,glutathione metabolic process; GO:0042221,response to chemical; GO:0003674,molecular_function; GO:0003824,catalytic activity; GO:0016740,transferase activity; GO:0016765,transferase activity, transferring alkyl or aryl (other than methyl) groups; GO:0006518,peptide metabolic process; GO:0006575,cellular modified amino acid metabolic process;…	--	--	--	--
Cluster-56951.0	98.01	98.58	101.84	930.56	923.57	886.18	1434	1140	1151	9070	11057	9557	3.15685	0	0	up	1052	--	--	--	--	--	--	--	--	--	--	--
Cluster-983.11	114.74	117.04	117.92	1.65	1.62	1.99	5149	4146	4140	49	59	66	-6.10913	0	0	down	1707	K00279 cytokinin dehydrogenase [EC:1.5.99.12] | (RefSeq) cytokinin dehydrogenase 3-like (A)	ko00908: Zeatin biosynthesis; ko01110: Biosynthesis of secondary metabolites	cytokinin dehydrogenase 3-like [Elaeis guineensis]	CKX8_ORYSI RecName: Full=Cytokinin dehydrogenase 8; EC=1.5.99.12; AltName: Full=Cytokinin oxidase 8; Short=OsCKX8; Flags: Precursor;	A0A8N4I653_ELAGV SubName: Full=cytokinin dehydrogenase 3-like {ECO:0000313|RefSeq:XP_029117551.1};	Proteins containing the FAD binding domain	GO:0005615,extracellular space; GO:0019139,cytokinin dehydrogenase activity; GO:0071949,FAD binding; GO:0009690,cytokinin metabolic process; GO:0003674,molecular_function; GO:0003824,catalytic activity; GO:0016491,oxidoreductase activity; GO:0016645,oxidoreductase activity, acting on the CH-NH group of donors; GO:0000166,nucleotide binding; GO:0005488,binding; GO:0036094,small molecule binding; G…	Cytokinin dehydrogenase 1, FAD and cytokinin binding	--	--	--
Cluster-35844.29	62.74	45.33	70.05	894.21	836.71	831.4	288	165	239	2720	3106	2686	3.79151	8.27456e-302	5.49702e-299	up	416	--	--	21 kDa seed protein, putative [Theobroma cacao]	ASP_THECC RecName: Full=21 kDa seed protein; Flags: Precursor;	A0A061E5P2_THECC SubName: Full=21 kDa seed protein, putative {ECO:0000313|EMBL:EOX97588.1};	--	GO:0004866,endopeptidase inhibitor activity; GO:0003674,molecular_function; GO:0004857,enzyme inhibitor activity; GO:0030234,enzyme regulator activity; GO:0030414,peptidase inhibitor activity; GO:0061134,peptidase regulator activity; GO:0061135,endopeptidase regulator activity; GO:0098772,molecular function regulator activity	Trypsin and protease inhibitor	--	--	--
Cluster-25644.4	457.5	474.73	462.52	19.53	17.2	12.59	1999	1555	1474	52	51	43	-4.93957	7.60746e-300	4.97234e-297	down	644	K18812 cyclin D6, plant | (RefSeq) cyclin-D4-2-like (A)	--	uncharacterized protein LOC105032718 [Elaeis guineensis]	--	A0A6I9QA93_ELAGV SubName: Full=uncharacterized protein LOC105032718 {ECO:0000313|RefSeq:XP_010905546.1};	--	--	Wound-induced protein	--	--	--
Cluster-37522.18	66.5	70.65	82.7	546.49	538.6	481.78	781	656	748	4282	5175	4152	2.7953	1.81116e-295	1.16501e-292	up	646	K05387 glutamate receptor, ionotropic, plant | (RefSeq) LOW QUALITY PROTEIN: glutamate receptor 2.3-like (A)	--	pathogenesis-related protein 10 [Lilium regale]	PR1_ASPOF RecName: Full=Pathogenesis-related protein 1; Short=AOPR1;	W5RWR8_LILRE SubName: Full=Pathogenesis-related protein 10 {ECO:0000313|EMBL:AHG94648.1};	--	GO:0005737,cytoplasm; GO:0010427,abscisic acid binding; GO:0004864,protein phosphatase inhibitor activity; GO:0038023,signaling receptor activity; GO:0009738,abscisic acid-activated signaling pathway; GO:0006952,defense response; GO:0009607,response to biotic stimulus; GO:0003674,molecular_function; GO:0005488,binding; GO:0008289,lipid binding; GO:0019840,isoprenoid binding; GO:0031406,carboxylic…	Pathogenesis-related protein Bet v 1 family	--	--	--
Cluster-52310.1	955.49	920.36	970.96	104.71	95.05	94.34	2142	1619	1543	155	172	143	-3.32798	7.5716e-294	4.79424e-291	down	337	--	--	hypothetical protein BRADI_3g43137v3 [Brachypodium distachyon]	--	A0A0Q3FJI7_BRADI RecName: Full=Gamma-glutamylcyclotransferase {ECO:0000256|RuleBase:RU363081}; EC=4.3.2.9 {ECO:0000256|RuleBase:RU363081};	--	GO:0003839,gamma-glutamylcyclotransferase activity; GO:0006751,glutathione catabolic process; GO:0003674,molecular_function; GO:0003824,catalytic activity; GO:0016829,lyase activity; GO:0016840,carbon-nitrogen lyase activity; GO:0016842,amidine-lyase activity; GO:0006518,peptide metabolic process; GO:0006575,cellular modified amino acid metabolic process; GO:0006749,glutathione metabolic process;…	ChaC-like protein	--	--	--
Cluster-43348.12	330.21	353.46	311.14	69.84	71.11	77.17	7530	6366	5521	1064	1331	1308	-2.22782	3.07484e-292	1.917e-289	down	1000	K01051 pectinesterase [EC:3.1.1.11] | (RefSeq) pectinesterase-like (A)	ko00040: Pentose and glucuronate interconversions; ko01100: Metabolic pathways	putative Pectinesterase 2.1 [Cocos nucifera]	PME1_FICPW RecName: Full=Pectinesterase/pectinesterase inhibitor; Includes: RecName: Full=Pectinesterase inhibitor; AltName: Full=Pectin methylesterase inhibitor; Includes: RecName: Full=Pectinesterase; Short=PE; EC=3.1.1.11; AltName: Full=Pectin methylesterase; Flags: Precursor;	A0A8K0NCI6_COCNU SubName: Full=Putative Pectinesterase 2.1 {ECO:0000313|EMBL:KAG1368262.1};	--	GO:0005576,extracellular region; GO:0045330,aspartyl esterase activity; GO:0004857,enzyme inhibitor activity; GO:0030599,pectinesterase activity; GO:0042545,cell wall modification; GO:0045490,pectin catabolic process; GO:0003674,molecular_function; GO:0003824,catalytic activity; GO:0016787,hydrolase activity; GO:0016788,hydrolase activity, acting on ester bonds; GO:0030234,enzyme regulator activi…	Pectinesterase	--	--	--
Cluster-18535.1	135.31	123.17	149.4	455.54	312.72	339.56	3390	2648	2797	7203	8281	7438	1.54025	1.46834e-284	9.01561e-282	up	3118	K05350 beta-glucosidase [EC:3.2.1.21] | (RefSeq) beta-glucosidase 1 (A)	ko00460: Cyanoamino acid metabolism; ko00500: Starch and sucrose metabolism; ko00999: Biosynthesis of various plant secondary metabolites; ko01100: Metabolic pathways; ko01110: Biosynthesis of secondary metabolites	hypothetical protein HPP92_027453 [Vanilla planifolia]	BGL01_ORYSJ RecName: Full=Beta-glucosidase 1; Short=Os1bglu1; EC=3.2.1.21; Flags: Precursor;	A0A835U5I4_VANPL SubName: Full=Uncharacterized protein {ECO:0000313|EMBL:KAG0449152.1};	Beta-glucosidase, lactase phlorizinhydrolase, and related proteins	GO:0033907,beta-D-fucosidase activity; GO:0004565,beta-galactosidase activity; GO:0008422,beta-glucosidase activity; GO:0102483,scopolin beta-glucosidase activity; GO:0005975,carbohydrate metabolic process; GO:0003674,molecular_function; GO:0003824,catalytic activity; GO:0004553,hydrolase activity, hydrolyzing O-glycosyl compounds; GO:0016787,hydrolase activity; GO:0016798,hydrolase activity, act…	Glycosyl hydrolase family 1	--	--	--
Cluster-45245.0	48.19	49.58	51.19	1.34	0.97	0.94	1996	1621	1658	37	33	29	-5.57432	2.19182e-284	1.32569e-281	down	1597	--	--	hypothetical protein KFK09_024299 [Dendrobium nobile]	--	A0A1D1Z7V8_9ARAE SubName: Full=Putative WRKY transcription factor 19 {ECO:0000313|EMBL:JAT62971.1};	--	--	--	--	--	--
Cluster-49313.0	71.57	68.16	71.93	10.99	9.88	9.71	2009	1511	1575	206	227	203	-2.83623	4.40233e-283	2.62353e-280	down	1169	K23953 plant cysteine oxidase [EC:1.13.11.-] | (RefSeq) plant cysteine oxidase 2-like (A)	--	unnamed protein product [Musa acuminata subsp. malaccensis]	PCO2_ARATH RecName: Full=Plant cysteine oxidase 2 {ECO:0000303|PubMed:24599061}; Short=AtPCO2 {ECO:0000303|PubMed:33207269}; EC=1.13.11.20 {ECO:0000269|PubMed:24599061, ECO:0000269|PubMed:29848548, ECO:0000269|PubMed:33207269}; AltName: Full=Hypoxia-responsive unknown protein 43 {ECO:0000303|PubMed:20097791};	A0A8D6ZQY0_MUSAM RecName: Full=Cysteine dioxygenase {ECO:0000256|ARBA:ARBA00013133}; EC=1.13.11.20 {ECO:0000256|ARBA:ARBA00013133};	Uncharacterized conserved protein	GO:0005829,cytosol; GO:0005634,nucleus; GO:0017172,cysteine dioxygenase activity; GO:0005506,iron ion binding; GO:0071456,cellular response to hypoxia; GO:0070483,detection of hypoxia; GO:0018171,peptidyl-cysteine oxidation; GO:0001666,response to hypoxia; GO:0003674,molecular_function; GO:0003824,catalytic activity; GO:0016491,oxidoreductase activity; GO:0016701,oxidoreductase activity, acting o…	PCO_ADO	--	--	--
Cluster-22657.1	58.15	56.31	53.44	277.05	281.74	272.63	544	414	388	1655	2006	1776	2.1791	2.36858e-277	1.39108e-274	up	592	--	--	--	--	--	--	--	--	--	--	--
Cluster-37522.45	163.82	159.18	153.26	461.26	464.63	460.41	2022	1553	1458	3797	4692	4174	1.49634	1.12339e-274	6.50347e-272	up	665	K05387 glutamate receptor, ionotropic, plant | (RefSeq) LOW QUALITY PROTEIN: glutamate receptor 2.3-like (A)	--	pathogenesis-related protein 10 [Lilium regale]	PR1_ASPOF RecName: Full=Pathogenesis-related protein 1; Short=AOPR1;	W5RWR8_LILRE SubName: Full=Pathogenesis-related protein 10 {ECO:0000313|EMBL:AHG94648.1};	--	GO:0005737,cytoplasm; GO:0010427,abscisic acid binding; GO:0004864,protein phosphatase inhibitor activity; GO:0038023,signaling receptor activity; GO:0009738,abscisic acid-activated signaling pathway; GO:0006952,defense response; GO:0009607,response to biotic stimulus; GO:0003674,molecular_function; GO:0005488,binding; GO:0008289,lipid binding; GO:0019840,isoprenoid binding; GO:0031406,carboxylic…	Pathogenesis-related protein Bet v 1 family	--	--	--
Cluster-49832.3	261.58	240.37	268.96	58.08	73.67	59.93	3195	2499	2519	548	764	624	-1.92461	2.76009e-272	1.57535e-269	down	741	K20628 expansin | (RefSeq) expansin-A10-like (A)	--	expansin, partial [Lilium hybrid division VII]	EXPA2_ORYSJ RecName: Full=Expansin-A2; AltName: Full=Alpha-expansin-2; AltName: Full=OsEXP2; AltName: Full=OsEXPA2; AltName: Full=OsaEXPa1.23; AltName: Full=RiExB; AltName: Full=RiExC; Flags: Precursor;	A0A067JQ64_JATCU RecName: Full=Expansin {ECO:0000256|RuleBase:RU365023};	--	GO:0005576,extracellular region; GO:0016020,membrane; GO:0009653,anatomical structure morphogenesis; GO:0009664,plant-type cell wall organization; GO:0008150,biological_process; GO:0032502,developmental process; GO:0048856,anatomical structure development; GO:0009987,cellular process; GO:0016043,cellular component organization; GO:0045229,external encapsulating structure organization; GO:0071554,…	Lytic transglycolase	--	--	--
Cluster-35844.21	132.88	136.2	120	499.23	479.2	476.88	2333	1889	1634	5853	6899	6198	1.86182	1.27812e-266	7.09515e-264	up	832	--	--	hypothetical protein BHE74_00044470 [Ensete ventricosum]	DRTI_DELRE RecName: Full=Kunitz-type serine protease inhibitor DrTI;	A0A1D1YCI2_9ARAE SubName: Full=Miraculin {ECO:0000313|EMBL:JAT52353.1};	--	GO:0005576,extracellular region; GO:0004867,serine-type endopeptidase inhibitor activity; GO:0003674,molecular_function; GO:0004857,enzyme inhibitor activity; GO:0004866,endopeptidase inhibitor activity; GO:0030234,enzyme regulator activity; GO:0030414,peptidase inhibitor activity; GO:0061134,peptidase regulator activity; GO:0061135,endopeptidase regulator activity; GO:0098772,molecular function …	Trypsin and protease inhibitor	--	--	--
Cluster-5017.39	1268.56	1071.01	1137.62	176.55	206.07	200.9	28452	18974	19851	2645	3794	3349	-2.61407	1.62399e-266	8.89331e-264	down	988	K00789 S-adenosylmethionine synthetase [EC:2.5.1.6] | (RefSeq) S-adenosylmethionine synthase (A)	ko00270: Cysteine and methionine metabolism; ko00999: Biosynthesis of various plant secondary metabolites; ko01100: Metabolic pathways; ko01110: Biosynthesis of secondary metabolites; ko01230: Biosynthesis of amino acids; ko01240: Biosynthesis of cofactors	hypothetical protein B296_00017202, partial [Ensete ventricosum]	METK_MEDTR RecName: Full=S-adenosylmethionine synthase; Short=AdoMet synthase; EC=2.5.1.6 {ECO:0000250|UniProtKB:Q96551}; AltName: Full=Methionine adenosyltransferase; Short=MAT;	A0A426Z9L4_ENSVE RecName: Full=S-adenosylmethionine synthase {ECO:0000256|RuleBase:RU000541}; EC=2.5.1.6 {ECO:0000256|RuleBase:RU000541}; Flags: Fragment;	S-adenosylmethionine synthetase	GO:0005737,cytoplasm; GO:0005524,ATP binding; GO:0046872,metal ion binding; GO:0004478,methionine adenosyltransferase activity; GO:0006730,one-carbon metabolic process; GO:0006556,S-adenosylmethionine biosynthetic process; GO:0000166,nucleotide binding; GO:0003674,molecular_function; GO:0005488,binding; GO:0017076,purine nucleotide binding; GO:0030554,adenyl nucleotide binding; GO:0032553,ribonuc…	S-adenosylmethionine synthetase, central domain	--	--	--
Cluster-46757.2	23.27	21.36	21.16	84.37	86.93	81.46	777	574	605	2067	2606	2186	1.97299	7.615e-264	4.11454e-261	up	1564	K01176 alpha-amylase [EC:3.2.1.1] | (RefSeq) alpha-amylase isozyme 3D isoform X1 (A)	ko00500: Starch and sucrose metabolism; ko01100: Metabolic pathways; ko01110: Biosynthesis of secondary metabolites	alpha-amylase isozyme 3D isoform X1 [Elaeis guineensis]	AMY3C_ORYSJ RecName: Full=Alpha-amylase isozyme 3C; EC=3.2.1.1 {ECO:0000250|UniProtKB:P00693}; AltName: Full=1,4-alpha-D-glucan glucanohydrolase; Flags: Precursor;	A0A6I9SFU2_ELAGV RecName: Full=Alpha-amylase {ECO:0000256|ARBA:ARBA00012595, ECO:0000256|PIRNR:PIRNR001028}; EC=3.2.1.1 {ECO:0000256|ARBA:ARBA00012595, ECO:0000256|PIRNR:PIRNR001028}; AltName: Full=1,4-alpha-D-glucan glucanohydrolase {ECO:0000256|PIRNR:PIRNR001028};	Alpha-amylase	GO:0004556,alpha-amylase activity; GO:0005509,calcium ion binding; GO:0005983,starch catabolic process; GO:0005987,sucrose catabolic process; GO:0003674,molecular_function; GO:0003824,catalytic activity; GO:0004553,hydrolase activity, hydrolyzing O-glycosyl compounds; GO:0016160,amylase activity; GO:0016787,hydrolase activity; GO:0016798,hydrolase activity, acting on glycosyl bonds; GO:0005488,bi…	Alpha amylase, catalytic domain	--	--	--
Cluster-35844.30	19.7	22.81	22.13	132.52	129.28	116.2	538	492	471	2421	2903	2367	2.5156	6.47797e-263	3.45412e-260	up	1145	--	--	unnamed protein product [Coffea canephora]	ASP_THECC RecName: Full=21 kDa seed protein; Flags: Precursor;	A0A068VHJ2_COFCA SubName: Full=Uncharacterized protein {ECO:0000313|EMBL:CDP19138.1};	--	GO:0004866,endopeptidase inhibitor activity; GO:0003674,molecular_function; GO:0004857,enzyme inhibitor activity; GO:0030234,enzyme regulator activity; GO:0030414,peptidase inhibitor activity; GO:0061134,peptidase regulator activity; GO:0061135,endopeptidase regulator activity; GO:0098772,molecular function regulator activity	Trypsin and protease inhibitor	--	--	--
Cluster-43496.0	44.92	45.96	47.05	141.98	148.92	138.08	1385	1113	1140	2972	3829	3189	1.61675	9.44688e-258	4.97176e-255	up	1407	K01206 alpha-L-fucosidase [EC:3.2.1.51] | (RefSeq) alpha-L-fucosidase 3 (A)	ko00511: Other glycan degradation	alpha-L-fucosidase 3 [Elaeis guineensis]	GDL53_ARATH RecName: Full=GDSL esterase/lipase At3g26430 {ECO:0000305}; EC=3.1.1.- {ECO:0000269|PubMed:23430565}; AltName: Full=Extracellular lipase At3g26430 {ECO:0000305}; Flags: Precursor;	A0A6I9RNU4_ELAGV SubName: Full=alpha-L-fucosidase 3 {ECO:0000313|RefSeq:XP_010929893.1};	--	GO:0005576,extracellular region; GO:0016298,lipase activity; GO:0016042,lipid catabolic process; GO:0003674,molecular_function; GO:0003824,catalytic activity; GO:0016787,hydrolase activity; GO:0016788,hydrolase activity, acting on ester bonds; GO:0006629,lipid metabolic process; GO:0008150,biological_process; GO:0008152,metabolic process; GO:0009056,catabolic process; GO:0044238,primary metabolic…	GDSL-like Lipase/Acylhydrolase	--	--	--
Cluster-22433.9	58.08	57.06	58.65	3.81	3.73	3.21	1453	1127	1143	63	76	59	-4.06962	4.21305e-256	2.16113e-253	down	1071	--	--	NADH-ubiquinone reductase complex 1 MLRQ subunit protein [Dioscorea alata]	--	A0A8J5FG03_ZINOF SubName: Full=Uncharacterized protein {ECO:0000313|EMBL:KAG6486585.1};	--	--	NADH-ubiquinone reductase complex 1 MLRQ subunit	--	--	--
Cluster-37010.8	221.56	234.15	221.47	95	110.9	94.89	6173	4762	4802	1794	2228	2060	-1.20795	7.16752e-255	3.63071e-252	down	1431	K09838 zeaxanthin epoxidase [EC:1.14.15.21] | (RefSeq) zeaxanthin epoxidase, chloroplastic-like (A)	ko00906: Carotenoid biosynthesis; ko01100: Metabolic pathways; ko01110: Biosynthesis of secondary metabolites	uncharacterized protein A4U43_C06F5410 [Asparagus officinalis]	MO2_ARATH RecName: Full=Monooxygenase 2 {ECO:0000303|PubMed:10216258}; Short=AtMO2 {ECO:0000303|PubMed:10216258}; EC=1.14.13.-;	A0A5P1EKA3_ASPOF RecName: Full=FAD_binding_3 domain-containing protein {ECO:0000259|Pfam:PF01494};	Kynurenine 3-monooxygenase and related flavoprotein monooxygenases	GO:0005886,plasma membrane; GO:0071949,FAD binding; GO:0004497,monooxygenase activity; GO:0002239,response to oomycetes; GO:0000166,nucleotide binding; GO:0003674,molecular_function; GO:0005488,binding; GO:0036094,small molecule binding; GO:0043167,ion binding; GO:0043168,anion binding; GO:0050660,flavin adenine dinucleotide binding; GO:0097159,organic cyclic compound binding; GO:1901265,nucleosi…	FAD binding domain	--	--	--
Cluster-43348.5	985.07	966.91	939.08	329.64	292.08	311.7	30059	23299	22362	6725	7326	7098	-1.66849	2.45328e-252	1.22736e-249	down	1247	K01051 pectinesterase [EC:3.1.1.11] | (RefSeq) pectinesterase-like (A)	ko00040: Pentose and glucuronate interconversions; ko01100: Metabolic pathways	pectinesterase [Musa troglodytarum]	PME18_ARATH RecName: Full=Pectinesterase/pectinesterase inhibitor 18; AltName: Full=AtPMEpcrA; Contains: RecName: Full=Pectinesterase inhibitor 18; AltName: Full=Pectin methylesterase inhibitor 18; Contains: RecName: Full=Bifunctional pectinesterase 18/rRNA N-glycosylase; Short=PE 18; EC=3.1.1.11; EC=3.2.2.22; AltName: Full=Pectin methylesterase 18; AltName: Full=Pectin methylesterase 4; Short=At…	A0A804IZ53_MUSAM RecName: Full=Pectinesterase {ECO:0000256|RuleBase:RU000589}; EC=3.1.1.11 {ECO:0000256|RuleBase:RU000589};	--	GO:0005576,extracellular region; GO:0016020,membrane; GO:0000325,plant-type vacuole; GO:0045330,aspartyl esterase activity; GO:0030599,pectinesterase activity; GO:0046910,pectinesterase inhibitor activity; GO:0030598,rRNA N-glycosylase activity; GO:0090729,toxin activity; GO:0042545,cell wall modification; GO:0050832,defense response to fungus; GO:0031640,killing of cells of another organism; GO:…	Pectinesterase	--	--	--
Cluster-277.22	202.78	185.11	222.49	11.03	8.82	9.85	1744	1260	1461	63	61	61	-4.4273	4.34597e-247	2.14776e-244	down	545	K18812 cyclin D6, plant | (RefSeq) cyclin-D4-2-like (A)	--	PREDICTED: uncharacterized protein LOC103997693 [Musa acuminata subsp. malaccensis]	--	A0A804KIL1_MUSAM SubName: Full=(wild Malaysian banana) hypothetical protein {ECO:0000313|EMBL:CAG1834915.1};	--	--	--	--	--	--
Cluster-46161.10	882.85	784.81	809.65	3433.52	3533.72	3215.15	8750	6153	6153	22671	28594	23247	1.99317	1.61323e-246	7.87645e-244	up	587	--	--	--	--	--	--	--	--	--	--	--
Cluster-21545.0	104.96	93.49	95.09	6.47	6.9	5.52	1880	1325	1321	78	102	72	-3.99745	3.98072e-246	1.92041e-243	down	855	K03686 molecular chaperone DnaJ | (RefSeq) probable chaperone protein DnaJ (A)	--	uncharacterized protein A4U43_C01F4830 [Asparagus officinalis]	DNJ11_ARATH RecName: Full=Chaperone protein dnaJ 11, chloroplastic; Short=AtDjC11; Short=AtJ11; Flags: Precursor;	A0A5P1FLU2_ASPOF RecName: Full=J domain-containing protein {ECO:0000259|PROSITE:PS50076};	Molecular chaperone (DnaJ superfamily)	GO:0009507,chloroplast; GO:0009570,chloroplast stroma; GO:0005634,nucleus; GO:0009536,plastid; GO:0005575,cellular_component; GO:0005622,intracellular anatomical structure; GO:0005737,cytoplasm; GO:0043226,organelle; GO:0043227,membrane-bounded organelle; GO:0043229,intracellular organelle; GO:0043231,intracellular membrane-bounded organelle; GO:0110165,cellular anatomical entity; GO:0009532,plas…	DnaJ domain	--	--	--
Cluster-43348.8	195.43	214.48	209.38	51.94	58.73	51.73	3992	3461	3324	708	984	784	-1.9675	2.02046e-245	9.63262e-243	down	924	K01051 pectinesterase [EC:3.1.1.11] | (RefSeq) pectinesterase-like (A)	ko00040: Pentose and glucuronate interconversions; ko01100: Metabolic pathways	putative Pectinesterase 2.1 [Cocos nucifera]	PME1_FICPW RecName: Full=Pectinesterase/pectinesterase inhibitor; Includes: RecName: Full=Pectinesterase inhibitor; AltName: Full=Pectin methylesterase inhibitor; Includes: RecName: Full=Pectinesterase; Short=PE; EC=3.1.1.11; AltName: Full=Pectin methylesterase; Flags: Precursor;	A0A8K0NCI6_COCNU SubName: Full=Putative Pectinesterase 2.1 {ECO:0000313|EMBL:KAG1368262.1};	--	GO:0005576,extracellular region; GO:0045330,aspartyl esterase activity; GO:0004857,enzyme inhibitor activity; GO:0030599,pectinesterase activity; GO:0042545,cell wall modification; GO:0045490,pectin catabolic process; GO:0003674,molecular_function; GO:0003824,catalytic activity; GO:0016787,hydrolase activity; GO:0016788,hydrolase activity, acting on ester bonds; GO:0030234,enzyme regulator activi…	Pectinesterase	--	--	--
Cluster-56749.5	273.76	297.2	271.57	81.26	90.91	86.28	7842	6709	6177	1706	2334	1967	-1.63051	2.02192e-244	9.52748e-242	down	1295	K00695 sucrose synthase [EC:2.4.1.13] | (RefSeq) sucrose synthase 4 (A)	ko00500: Starch and sucrose metabolism; ko01100: Metabolic pathways; ko01110: Biosynthesis of secondary metabolites	sucrose synthase 2 [Lilium davidii var. unicolor]	SUS3_ARATH RecName: Full=Sucrose synthase 3; Short=AtSUS3; EC=2.4.1.13; AltName: Full=Sucrose-UDP glucosyltransferase 3;	X2IZY6_LILDA RecName: Full=Sucrose synthase {ECO:0000256|ARBA:ARBA00012540, ECO:0000256|RuleBase:RU280817}; EC=2.4.1.13 {ECO:0000256|ARBA:ARBA00012540, ECO:0000256|RuleBase:RU280817};	Glycosyltransferase	GO:0016157,sucrose synthase activity; GO:0010555,response to mannitol; GO:0009414,response to water deprivation; GO:0010431,seed maturation; GO:0005982,starch metabolic process; GO:0005985,sucrose metabolic process; GO:0003674,molecular_function; GO:0003824,catalytic activity; GO:0008194,UDP-glycosyltransferase activity; GO:0016740,transferase activity; GO:0016757,glycosyltransferase activity; GO…	Glycosyl transferases group 1	--	--	--
Cluster-46722.1	115.42	117.09	122.15	450.16	433.44	404.9	1233	1029	1015	3218	3918	3217	1.8203	5.261e-242	2.45054e-239	up	662	K13899 cystatin-C | (RefSeq) cysteine proteinase inhibitor B (A)	--	cysteine proteinase inhibitor 5 [Cocos nucifera]	CYT4_ORYSJ RecName: Full=Cysteine proteinase inhibitor 4; AltName: Full=Oryzacystatin IV; Short=OC-IV; AltName: Full=Oryzacystatin-4; Flags: Precursor;	A0A8K0MX64_COCNU SubName: Full=Cysteine proteinase inhibitor 5 {ECO:0000313|EMBL:KAG1330859.1};	--	GO:0005576,extracellular region; GO:0004869,cysteine-type endopeptidase inhibitor activity; GO:0006952,defense response; GO:0003674,molecular_function; GO:0004857,enzyme inhibitor activity; GO:0004866,endopeptidase inhibitor activity; GO:0030234,enzyme regulator activity; GO:0030414,peptidase inhibitor activity; GO:0061134,peptidase regulator activity; GO:0061135,endopeptidase regulator activity;…	Aspartic acid proteinase inhibitor	--	--	--
Cluster-56754.1	61.97	68.27	74.36	507.75	471.41	423.77	625	545	576	3416	3887	3124	2.73794	4.46305e-240	2.05524e-237	up	593	--	--	kunitz trypsin inhibitor 5-like [Zingiber officinale]	MIRA_SYNDU RecName: Full=Miraculin; Short=MIR; Flags: Precursor;	A0A8J5LTP9_ZINOF SubName: Full=Uncharacterized protein {ECO:0000313|EMBL:KAG6525614.1};	--	GO:0004866,endopeptidase inhibitor activity; GO:0003674,molecular_function; GO:0004857,enzyme inhibitor activity; GO:0030234,enzyme regulator activity; GO:0030414,peptidase inhibitor activity; GO:0061134,peptidase regulator activity; GO:0061135,endopeptidase regulator activity; GO:0098772,molecular function regulator activity	Trypsin and protease inhibitor	--	--	--
Cluster-48758.0	30.3	28.91	31.01	100.1	91.18	89.73	1141	891	892	2446	2823	2616	1.59644	1.79997e-239	8.19574e-237	up	1931	K18108 (-)-alpha-terpineol synthase [EC:4.2.3.111] | (RefSeq) (-)-alpha-terpineol synthase-like (A)	ko00902: Monoterpenoid biosynthesis; ko01100: Metabolic pathways; ko01110: Biosynthesis of secondary metabolites	myrcene synthase [Lilium sp. BT-2016]	TPS7_HEDCO RecName: Full=Monoterpene synthase 7, chloroplastic {ECO:0000303|PubMed:25056927}; Short=HcTPS7 {ECO:0000303|PubMed:25056927}; AltName: Full=Alpha-pinene synthase {ECO:0000303|PubMed:25056927}; EC=4.2.3.- {ECO:0000269|PubMed:25056927}; AltName: Full=Alpha-terpinene synthase {ECO:0000303|PubMed:25056927}; EC=4.2.3.115 {ECO:0000269|PubMed:25056927}; AltName: Full=Beta-phellandrene syntha…	A0A144J2D9_9LILI SubName: Full=Myrcene synthase {ECO:0000313|EMBL:AMT81307.1};	--	GO:0009507,chloroplast; GO:0102903,gamma-terpinene synthase activity; GO:0000287,magnesium ion binding; GO:0050551,myrcene synthase activity; GO:0050550,pinene synthase activity; GO:0080015,sabinene synthase activity; GO:0010333,terpene synthase activity; GO:0016102,diterpenoid biosynthetic process; GO:0010597,green leaf volatile biosynthetic process; GO:0016099,monoterpenoid biosynthetic process…	Terpene synthase family, metal binding domain	--	--	--
Cluster-47007.3	750.94	749.72	716.84	314.26	320.32	298.29	18742	14778	13935	5242	6566	5542	-1.2873	6.36352e-238	2.86528e-235	down	1069	--	--	Clavaminate synthase-like protein [Dioscorea alata]	Y3136_ARATH RecName: Full=Clavaminate synthase-like protein At3g21360; EC=1.-.-.-;	A0A5P1EET4_ASPOF RecName: Full=TauD domain-containing protein {ECO:0000259|Pfam:PF02668};	--	GO:0005829,cytosol; GO:0005634,nucleus; GO:0046872,metal ion binding; GO:0016491,oxidoreductase activity; GO:0003674,molecular_function; GO:0005488,binding; GO:0043167,ion binding; GO:0043169,cation binding; GO:0003824,catalytic activity; GO:0005575,cellular_component; GO:0005622,intracellular anatomical structure; GO:0005737,cytoplasm; GO:0110165,cellular anatomical entity; GO:0043226,organelle;…	Taurine catabolism dioxygenase TauD, TfdA family	--	--	--
Cluster-277.11	94.8	85.9	86.72	4.39	3.75	4.02	1667	1193	1182	51	54	52	-4.51575	1.03062e-237	4.58956e-235	down	833	K18812 cyclin D6, plant | (RefSeq) cyclin-D4-2-like (A)	--	hypothetical protein BC332_09694 [Capsicum chinense]	--	A0A2G3D0T7_CAPCH SubName: Full=Uncharacterized protein {ECO:0000313|EMBL:PHU24587.1};	--	--	--	--	--	--
Cluster-1151.6	78.68	72.88	71.94	0.59	0.74	0.65	2747	2009	1962	13	21	17	-6.87345	2.27737e-231	9.81788e-229	down	1388	--	--	hypothetical protein BHM03_00046044 [Ensete ventricosum]	FAFL_ARATH RecName: Full=Protein FAF-like, chloroplastic; Flags: Precursor;	A0A804K7T4_MUSAM SubName: Full=(wild Malaysian banana) hypothetical protein {ECO:0000313|EMBL:CAG1831946.1};	--	GO:0009507,chloroplast; GO:0005737,cytoplasm; GO:0005783,endoplasmic reticulum; GO:0005634,nucleus; GO:0019902,phosphatase binding; GO:0047485,protein N-terminus binding; GO:0009788,negative regulation of abscisic acid-activated signaling pathway; GO:0042326,negative regulation of phosphorylation; GO:0010922,positive regulation of phosphatase activity; GO:0003674,molecular_function; GO:0005488,bi…	Fantastic Four meristem regulator	--	--	--
Cluster-18249.1	150.95	152.59	147.51	63.56	58.67	60.41	6334	5086	4926	1782	1986	1879	-1.36739	9.86117e-231	4.20646e-228	down	1873	--	--	uncharacterized protein LOC122020921 [Zingiber officinale]	--	A0A8J5F529_ZINOF SubName: Full=Uncharacterized protein {ECO:0000313|EMBL:KAG6478703.1};	--	--	Tetratricopeptide repeat	--	--	--
Cluster-17297.9	31.26	31.29	30.04	7	7.76	7.45	2217	1751	1661	332	450	397	-2.09286	1.2918e-228	5.453e-226	down	2568	K05907 adenylyl-sulfate reductase (glutathione) [EC:1.8.4.9] | (RefSeq) 5'-adenylylsulfate reductase 1, chloroplastic (A)	ko00920: Sulfur metabolism; ko01100: Metabolic pathways	5'-adenylylsulfate reductase 1, chloroplastic [Elaeis guineensis]	APR1_ARATH RecName: Full=5'-adenylylsulfate reductase 1, chloroplastic; EC=1.8.4.9; AltName: Full=3'-phosphoadenosine-5'-phosphosulfate reductase homolog 19; Short=PAPS reductase homolog 19; Short=Prh-19; AltName: Full=Adenosine 5'-phosphosulfate 5'-adenylylsulfate sulfotransferase 1; Short=APS sulfotransferase 1; AltName: Full=Thioredoxin-independent APS reductase 1; Flags: Precursor;	A0A6I9RNU8_ELAGV RecName: Full=Adenosine 5'-phosphosulfate reductase {ECO:0000256|ARBA:ARBA00029514}; EC=1.8.4.10 {ECO:0000256|ARBA:ARBA00024386}; AltName: Full=5'-adenylylsulfate reductase {ECO:0000256|ARBA:ARBA00032041}; AltName: Full=Thioredoxin-dependent 5'-adenylylsulfate reductase {ECO:0000256|ARBA:ARBA00030894};	Phosphoadenosine phosphosulfate reductase	GO:0009507,chloroplast; GO:0009570,chloroplast stroma; GO:0009536,plastid; GO:0051539,4 iron, 4 sulfur cluster binding; GO:0033741,adenylyl-sulfate reductase (glutathione) activity; GO:0009973,adenylyl-sulfate reductase activity; GO:0046872,metal ion binding; GO:0019344,cysteine biosynthetic process; GO:0000103,sulfate assimilation; GO:0019419,sulfate reduction; GO:0003674,molecular_function; GO:…	Phosphoadenosine phosphosulfate reductase family	--	--	--
Cluster-56853.5	97.83	94.36	87.93	2.49	3.75	4.97	1772	1351	1236	30	55	66	-4.68613	2.578e-226	1.07702e-223	down	850	K15692 E3 ubiquitin-protein ligase RNF13 [EC:2.3.2.27] | (RefSeq) receptor homology region, transmembrane domain- and RING domain-containing protein 1-like (A)	--	thiosulfate sulfurtransferase 18 isoform X1 [Elaeis guineensis]	HARC1_ARATH RecName: Full=Protein HIGH ARSENIC CONTENT 1, mitochondrial {ECO:0000303|PubMed:25464340}; Short=AtHAC1 {ECO:0000303|PubMed:25464340}; AltName: Full=Arsenate reductase {ECO:0000305}; EC=1.20.4.1 {ECO:0000269|PubMed:25464340}; AltName: Full=Arsenate tolerance QTL1 {ECO:0000303|PubMed:25099865}; Short=AtATQ1 {ECO:0000303|PubMed:25099865}; AltName: Full=Rhodanese-like domain-containing p…	A0A6I9R5S4_ELAGV SubName: Full=thiosulfate sulfurtransferase 18 isoform X1 {ECO:0000313|RefSeq:XP_010920151.1};	Rhodanese-related sulfurtransferase	GO:0005737,cytoplasm; GO:0005739,mitochondrion; GO:0005634,nucleus; GO:0008794,arsenate reductase (glutaredoxin) activity; GO:0030611,arsenate reductase activity; GO:0071722,detoxification of arsenic-containing substance; GO:0046685,response to arsenic-containing substance; GO:0003674,molecular_function; GO:0003824,catalytic activity; GO:0016491,oxidoreductase activity; GO:0030613,oxidoreductase …	Rhodanese-like domain	--	--	--
Cluster-44079.3	175.39	148.32	147.35	15.28	12.61	11.3	2080	1437	1413	125	142	114	-3.51998	9.49998e-225	3.92834e-222	down	770	--	--	hypothetical protein TSUD_77360 [Trifolium subterraneum]	--	A0A2Z6LN47_TRISU SubName: Full=Uncharacterized protein {ECO:0000313|EMBL:GAU19492.1};	--	--	--	--	--	--
Cluster-48870.0	235.51	217.88	215.83	71.31	68.86	67.49	5349	3931	3822	1080	1283	1145	-1.73136	3.18349e-224	1.30311e-221	down	1301	K14430 phosphate transporter | (RefSeq) divalent anion:Na+ symporter, DASS family (A)	--	SPX domain-containing protein 1 [Elaeis guineensis]	SPX1_ORYSJ RecName: Full=SPX domain-containing protein 1 {ECO:0000303|PubMed:19566645}; AltName: Full=Protein SPX DOMAIN GENE 1 {ECO:0000303|PubMed:19566645}; Short=OsSPX1 {ECO:0000303|PubMed:19566645};	A0A6I9REF7_ELAGV SubName: Full=SPX domain-containing protein 1 {ECO:0000313|RefSeq:XP_010925214.1};	Protein involved in vacuolar polyphosphate accumulation, contains SPX domain	GO:0005634,nucleus; GO:0070417,cellular response to cold; GO:0016036,cellular response to phosphate starvation; GO:0080040,positive regulation of cellular response to phosphate starvation; GO:0006950,response to stress; GO:0008150,biological_process; GO:0009266,response to temperature stimulus; GO:0009409,response to cold; GO:0009628,response to abiotic stimulus; GO:0009987,cellular process; GO:0…	SPX domain	--	--	--
Cluster-1020.3	89.04	83.24	88.43	23.3	24.35	22.47	2728	2013	2114	477	613	513	-1.93225	6.69218e-222	2.71194e-219	down	1251	K00475 naringenin 3-dioxygenase [EC:1.14.11.9] | (RefSeq) naringenin,2-oxoglutarate 3-dioxygenase (A)	ko00941: Flavonoid biosynthesis; ko01100: Metabolic pathways; ko01110: Biosynthesis of secondary metabolites	protein DMR6-LIKE OXYGENASE 2 [Elaeis guineensis]	FL3H_CALCH RecName: Full=Naringenin,2-oxoglutarate 3-dioxygenase; EC=1.14.11.9 {ECO:0000250|UniProtKB:Q7XZQ7}; AltName: Full=FHT; AltName: Full=Flavanone-3-hydroxylase; Short=F3H;	A0A6I9SET8_ELAGV SubName: Full=protein DMR6-LIKE OXYGENASE 2 {ECO:0000313|RefSeq:XP_010941861.1};	Iron/ascorbate family oxidoreductases	GO:0031418,L-ascorbic acid binding; GO:0046872,metal ion binding; GO:0045486,naringenin 3-dioxygenase activity; GO:0009813,flavonoid biosynthetic process; GO:0003674,molecular_function; GO:0005488,binding; GO:0019842,vitamin binding; GO:0030246,carbohydrate binding; GO:0031406,carboxylic acid binding; GO:0036094,small molecule binding; GO:0043167,ion binding; GO:0043168,anion binding; GO:0043177,…	non-haem dioxygenase in morphine synthesis N-terminal	--	--	--
Cluster-36242.0	446.91	476.04	466.76	184.19	167.85	163.85	12884	10838	10496	3550	3977	3523	-1.46708	6.1613e-220	2.44785e-217	down	1193	K11855 ubiquitin carboxyl-terminal hydrolase 36/42 [EC:3.4.19.12] | (RefSeq) ubiquitin carboxyl-terminal hydrolase 36 (A)	--	AAI [Musa troglodytarum]	PRF1_SOLLC RecName: Full=36.4 kDa proline-rich protein;	A0A7J6DL59_CANSA RecName: Full=AAI domain-containing protein {ECO:0000259|SMART:SM00499};	--	--	Hydrophobic seed protein	--	--	--
Cluster-25373.8	95.6	100.16	98.6	26.27	30.71	26.39	3988	3299	3217	733	1054	824	-1.85252	1.10756e-219	4.35757e-217	down	1606	K18857 alcohol dehydrogenase class-P [EC:1.1.1.1] | (RefSeq) alcohol dehydrogenase 1 (A)	ko00010: Glycolysis / Gluconeogenesis; ko00071: Fatty acid degradation; ko00350: Tyrosine metabolism; ko00592: alpha-Linolenic acid metabolism; ko00620: Pyruvate metabolism; ko01100: Metabolic pathways; ko01110: Biosynthesis of secondary metabolites	alcohol dehydrogenase isoform X2 [Populus alba]	ADH1_CENAM RecName: Full=Alcohol dehydrogenase 1; EC=1.1.1.1 {ECO:0000250|UniProtKB:P06525}; AltName: Full=ADH slow-allele;	A0A443PZE4_9MAGN SubName: Full=Alcohol dehydrogenase-like protein isoform X1 {ECO:0000313|EMBL:RWR96108.1};	Alcohol dehydrogenase, class III	GO:0005737,cytoplasm; GO:0004022,alcohol dehydrogenase (NAD+) activity; GO:0008270,zinc ion binding; GO:0003674,molecular_function; GO:0003824,catalytic activity; GO:0016491,oxidoreductase activity; GO:0016614,oxidoreductase activity, acting on CH-OH group of donors; GO:0016616,oxidoreductase activity, acting on the CH-OH group of donors, NAD or NADP as acceptor; GO:0018455,alcohol dehydrogenase …	Alcohol dehydrogenase GroES-like domain	--	--	--
Cluster-34477.0	52.23	55.06	51.5	132.97	126.17	130.28	1690	1374	1297	2948	3489	3242	1.31419	1.25836e-219	4.90327e-217	up	1394	K05277 anthocyanidin synthase [EC:1.14.20.4] | (RefSeq) leucoanthocyanidin dioxygenase-like (A)	ko00941: Flavonoid biosynthesis; ko01100: Metabolic pathways; ko01110: Biosynthesis of secondary metabolites	anthocyanidin synthase [Lilium hybrid division I]	LDOX_MALDO RecName: Full=Leucoanthocyanidin dioxygenase; Short=LDOX; Short=Leucocyanidin oxygenase; EC=1.14.20.4 {ECO:0000250|UniProtKB:Q96323}; AltName: Full=Anthocyanidin synthase; AltName: Full=Leucoanthocyanidin hydroxylase;	I7H3Z0_9LILI SubName: Full=Anthocyanidin synthase {ECO:0000313|EMBL:BAM28976.1};	Iron/ascorbate family oxidoreductases	GO:0031418,L-ascorbic acid binding; GO:0050589,leucocyanidin oxygenase activity; GO:0046872,metal ion binding; GO:0009718,anthocyanin-containing compound biosynthetic process; GO:0003674,molecular_function; GO:0005488,binding; GO:0019842,vitamin binding; GO:0030246,carbohydrate binding; GO:0031406,carboxylic acid binding; GO:0036094,small molecule binding; GO:0043167,ion binding; GO:0043168,anion…	non-haem dioxygenase in morphine synthesis N-terminal	--	--	--
Cluster-26202.0	37.41	42.88	40.97	5.57	4.82	4.49	1575	1381	1288	162	172	140	-3.00156	3.60454e-218	1.39115e-215	down	1664	K18823 soyasaponin III rhamnosyltransferase [EC:2.4.1.273] | (RefSeq) soyasaponin III rhamnosyltransferase (A)	--	UDP-glycosyltransferase 91C1-like [Asparagus officinalis]	U91C1_ARATH RecName: Full=UDP-glycosyltransferase 91C1; EC=2.4.1.-;	A0A5P1EZ14_ASPOF SubName: Full=Uncharacterized protein {ECO:0000313|EMBL:ONK71335.1};	UDP-glucuronosyl and UDP-glucosyl transferase	GO:0008194,UDP-glycosyltransferase activity; GO:0003674,molecular_function; GO:0003824,catalytic activity; GO:0016740,transferase activity; GO:0016757,glycosyltransferase activity	UDP-glucoronosyl and UDP-glucosyl transferase	--	--	--
Cluster-1145.8	94.51	97.07	94.69	9.42	8.49	9.37	1243	1009	961	82	91	90	-3.44734	1.27648e-217	4.88001e-215	down	691	K09286 EREBP-like factor | (RefSeq) ethylene-responsive transcription factor ERF071-like (A)	--	ethylene-responsive transcription factor ERF071-like protein [Lilium hybrid division I]	ERF71_ARATH RecName: Full=Ethylene-responsive transcription factor ERF071 {ECO:0000305}; Short=AtERF71 {ECO:0000303|PubMed:25344007}; AltName: Full=Protein HYPOXIA RESPONSIVE ERF 2 {ECO:0000303|PubMed:20113439};	A0A4S8J5G7_MUSBA RecName: Full=AP2/ERF domain-containing protein {ECO:0000259|PROSITE:PS51032};	--	GO:0005634,nucleus; GO:0003700,DNA-binding transcription factor activity; GO:1990837,sequence-specific double-stranded DNA binding; GO:0071456,cellular response to hypoxia; GO:0006952,defense response; GO:0009873,ethylene-activated signaling pathway; GO:0045893,positive regulation of DNA-templated transcription; GO:2000280,regulation of root development; GO:0034059,response to anoxia; GO:0009414,…	AP2 domain	AP2/ERF-ERF	TF	AP2/ERF->AP2/ERF-ERF
Cluster-50749.3	17.21	19.05	18.56	114.26	99.6	103.31	373	326	312	1655	1772	1664	2.49765	1.45412e-214	5.50717e-212	up	964	--	--	--	--	--	--	--	--	--	--	--
Cluster-54927.8	174.51	182.8	178.4	481.09	440.53	458.13	3483	2882	2766	6415	7216	6785	1.32619	1.07746e-213	4.04287e-211	up	909	K01183 chitinase [EC:3.2.1.14] | (RefSeq) acidic endochitinase (A)	ko00520: Amino sugar and nucleotide sugar metabolism; ko01100: Metabolic pathways	thaumatin-like protein, partial [Musa troglodytarum]	P21_SOYBN RecName: Full=Protein P21;	A0A804JN51_MUSAM SubName: Full=(wild Malaysian banana) hypothetical protein {ECO:0000313|EMBL:CAG1848143.1};	--	GO:0006952,defense response; GO:0006950,response to stress; GO:0008150,biological_process; GO:0050896,response to stimulus	Thaumatin family	--	--	--
Cluster-34983.0	85.46	92.44	84.8	29.1	32.02	30.87	4296	3699	3403	1015	1333	1187	-1.53078	4.1257e-211	1.51991e-208	down	2619	K12126 phytochrome-interacting factor 3 | (RefSeq) transcription factor PIF3 (A)	ko04075: Plant hormone signal transduction; ko04712: Circadian rhythm - plant	transcription factor UNE10 isoform X4 [Elaeis guineensis]	UNE10_ARATH RecName: Full=Transcription factor UNE10; AltName: Full=Basic helix-loop-helix protein 16; Short=AtbHLH16; Short=bHLH 16; AltName: Full=Protein UNFERTILIZED EMBRYO SAC 10; AltName: Full=Transcription factor EN 108; AltName: Full=bHLH transcription factor bHLH016;	A0A6J0PP60_ELAGV SubName: Full=transcription factor UNE10 isoform X4 {ECO:0000313|RefSeq:XP_019709252.1};	--	GO:0005634,nucleus; GO:0009506,plasmodesma; GO:0003677,DNA binding; GO:0003700,DNA-binding transcription factor activity; GO:0046983,protein dimerization activity; GO:0009704,de-etiolation; GO:0009567,double fertilization forming a zygote and endosperm; GO:0009959,negative gravitropism; GO:0010187,negative regulation of seed germination; GO:0006355,regulation of DNA-templated transcription; GO:00…	Helix-loop-helix DNA-binding domain	bHLH	TF	bHLH
Cluster-39385.0	265.12	266.27	261.44	115.32	105.81	114.68	9831	7800	7578	2860	3227	3180	-1.27685	1.19921e-210	4.37808e-208	down	1466	K12135 zinc finger protein CONSTANS | (RefSeq) zinc finger protein CONSTANS isoform X2 (A)	ko04712: Circadian rhythm - plant	CONSTANS-like 6 protein [Lilium formosanum x Lilium longiflorum]	COL16_ARATH RecName: Full=Zinc finger protein CONSTANS-LIKE 16;	A0A2Z4C0R2_9LILI SubName: Full=CONSTANS-like 6 protein {ECO:0000313|EMBL:AWU68239.1};	GATA-4/5/6 transcription factors	GO:0005634,nucleus; GO:0003700,DNA-binding transcription factor activity; GO:0008270,zinc ion binding; GO:0006355,regulation of DNA-templated transcription; GO:0003674,molecular_function; GO:0140110,transcription regulator activity; GO:0005488,binding; GO:0043167,ion binding; GO:0043169,cation binding; GO:0046872,metal ion binding; GO:0046914,transition metal ion binding; GO:0006139,nucleobase-co…	CCT motif	C2C2-CO-like	TF	C2C2->C2C2-CO-like
Cluster-33473.0	56.66	57.99	59.23	122.02	127.08	122.73	2792	2256	2285	4023	5154	4532	1.06251	1.85481e-210	6.71111e-208	up	1848	K01915 glutamine synthetase [EC:6.3.1.2] | (RefSeq) glutamine synthetase leaf isozyme, chloroplastic (A)	ko00220: Arginine biosynthesis; ko00250: Alanine, aspartate and glutamate metabolism; ko00630: Glyoxylate and dicarboxylate metabolism; ko00910: Nitrogen metabolism; ko01100: Metabolic pathways; ko01230: Biosynthesis of amino acids	glutamine synthetase leaf isozyme, chloroplastic [Elaeis guineensis]	GLNA4_PHAVU RecName: Full=Glutamine synthetase leaf isozyme, chloroplastic; EC=6.3.1.2; AltName: Full=Glutamate--ammonia ligase; AltName: Full=Isozyme delta; Flags: Precursor;	A0A6I9S799_ELAGV RecName: Full=Glutamine synthetase {ECO:0000256|ARBA:ARBA00012937, ECO:0000256|RuleBase:RU004356}; EC=6.3.1.2 {ECO:0000256|ARBA:ARBA00012937, ECO:0000256|RuleBase:RU004356};	Glutamine synthetase	GO:0009507,chloroplast; GO:0005524,ATP binding; GO:0004356,glutamate-ammonia ligase activity; GO:0006542,glutamine biosynthetic process; GO:0000166,nucleotide binding; GO:0003674,molecular_function; GO:0005488,binding; GO:0017076,purine nucleotide binding; GO:0030554,adenyl nucleotide binding; GO:0032553,ribonucleotide binding; GO:0032555,purine ribonucleotide binding; GO:0032559,adenyl ribonucle…	Glutamine synthetase, catalytic domain	--	--	--
Cluster-757.10	710.66	817.73	759.83	1971.36	2502	2338.6	58615	48836	46378	100685	134408	120779	1.36705	2.00729e-210	7.19852e-208	up	10518	K13117 ATP-dependent RNA helicase DDX35 [EC:3.6.4.13] | (RefSeq) probable pre-mRNA-splicing factor ATP-dependent RNA helicase DEAH9 (A)	--	hypothetical protein, partial [Plantago major]	ESP3_ARATH RecName: Full=Pre-mRNA-splicing factor ATP-dependent RNA helicase DEAH1 {ECO:0000305}; EC=3.6.4.13; AltName: Full=DEAH RNA helicase homolog PRP2 {ECO:0000303|PubMed:17008405}; AltName: Full=Protein EMBRYO DEFECTIVE 2733 {ECO:0000303|PubMed:15266054}; AltName: Full=Protein ENHANCED SILENCING PHENOTYPE 3 {ECO:0000303|PubMed:17008405};	Q5ZF65_PLAMJ RecName: Full=RdRP_1 domain-containing protein {ECO:0000259|Pfam:PF00680}; Flags: Fragment;	mRNA splicing factor ATP-dependent RNA helicase	GO:0016020,membrane; GO:0005634,nucleus; GO:0005681,spliceosomal complex; GO:0005524,ATP binding; GO:0016887,ATP hydrolysis activity; GO:0003723,RNA binding; GO:0003724,RNA helicase activity; GO:0006397,mRNA processing; GO:0035194,post-transcriptional gene silencing by RNA; GO:0008380,RNA splicing; GO:0000166,nucleotide binding; GO:0003674,molecular_function; GO:0005488,binding; GO:0017076,purine…	Helper component proteinase	--	--	--
Cluster-9423.14	380.08	362.3	380.17	22.99	11.45	26.07	1482	1076	1179	69	64	87	-3.91792	2.26883e-210	8.0651e-208	down	792	--	--	early nodulin-93-like [Asparagus officinalis]	NO93_SOYBN RecName: Full=Early nodulin-93; Short=N-93;	A0A2G5DG46_AQUCA SubName: Full=Uncharacterized protein {ECO:0000313|EMBL:PIA42498.1};	--	GO:0016021,integral component of membrane; GO:0009877,nodulation; GO:0008150,biological_process; GO:0009653,anatomical structure morphogenesis; GO:0032502,developmental process; GO:0048646,anatomical structure formation involved in morphogenesis; GO:0048856,anatomical structure development; GO:0005575,cellular_component; GO:0016020,membrane; GO:0031224,intrinsic component of membrane; GO:0110165,…	--	--	--	--
Cluster-17611.0	502.48	461.61	443.94	131.39	127.71	122.59	7364	5347	5031	1285	1533	1325	-1.92619	8.9834e-210	3.1656e-207	down	739	K01047 secretory phospholipase A2 [EC:3.1.1.4] | (RefSeq) phospholipase A2-alpha (A)	ko00564: Glycerophospholipid metabolism; ko00565: Ether lipid metabolism; ko00590: Arachidonic acid metabolism; ko00591: Linoleic acid metabolism; ko00592: alpha-Linolenic acid metabolism; ko01100: Metabolic pathways; ko01110: Biosynthesis of secondary metabolites	secretory phospholipase A2 protein [Dioscorea alata]	PLA2A_ARATH RecName: Full=Phospholipase A2-alpha {ECO:0000303|PubMed:16140037}; EC=3.1.1.4 {ECO:0000269|PubMed:16140037}; AltName: Full=Secretory phospholipase A2-alpha; Short=AtsPLA2-alpha; Flags: Precursor;	A0A2I0B7F9_9ASPA SubName: Full=Phospholipase A2-alpha {ECO:0000313|EMBL:PKA63738.1}; EC=3.1.1.4 {ECO:0000313|EMBL:PKA63738.1};	--	GO:0031410,cytoplasmic vesicle; GO:0005576,extracellular region; GO:0005794,Golgi apparatus; GO:0005634,nucleus; GO:0005773,vacuole; GO:0005509,calcium ion binding; GO:0047498,calcium-dependent phospholipase A2 activity; GO:0004623,phospholipase A2 activity; GO:0005543,phospholipid binding; GO:0050482,arachidonic acid secretion; GO:0016042,lipid catabolic process; GO:0006644,phospholipid metaboli…	Phospholipase A2	--	--	--
Cluster-5017.30	4121.72	4308.03	3932.78	1549.98	1591.26	1520.14	40403	33004	29269	9947	12172	10472	-1.49035	2.18859e-209	7.64572e-207	down	599	K00789 S-adenosylmethionine synthetase [EC:2.5.1.6] | (RefSeq) S-adenosylmethionine synthase 2 (A)	ko00270: Cysteine and methionine metabolism; ko00999: Biosynthesis of various plant secondary metabolites; ko01100: Metabolic pathways; ko01110: Biosynthesis of secondary metabolites; ko01230: Biosynthesis of amino acids; ko01240: Biosynthesis of cofactors	hypothetical protein HS088_TW17G00980 [Tripterygium wilfordii]	METK2_PETCR RecName: Full=S-adenosylmethionine synthase 2; Short=AdoMet synthase 2; EC=2.5.1.6 {ECO:0000250|UniProtKB:Q96551}; AltName: Full=Methionine adenosyltransferase 2; Short=MAT 2; Flags: Fragment;	A0A7J7CHA5_TRIWF RecName: Full=Methionine adenosyltransferase {ECO:0000256|ARBA:ARBA00012828}; EC=2.5.1.6 {ECO:0000256|ARBA:ARBA00012828};	S-adenosylmethionine synthetase	GO:0005737,cytoplasm; GO:0005524,ATP binding; GO:0046872,metal ion binding; GO:0004478,methionine adenosyltransferase activity; GO:0006730,one-carbon metabolic process; GO:0006556,S-adenosylmethionine biosynthetic process; GO:0000166,nucleotide binding; GO:0003674,molecular_function; GO:0005488,binding; GO:0017076,purine nucleotide binding; GO:0030554,adenyl nucleotide binding; GO:0032553,ribonuc…	S-adenosylmethionine synthetase, C-terminal domain	--	--	--
Cluster-42985.48	6.58	9.36	5.86	95.2	73.86	75.86	108	72	72	1065	1210	995	3.86747	9.45367e-209	3.27436e-206	up	1243	K16040 trans-resveratrol di-O-methyltransferase [EC:2.1.1.240] | (RefSeq) trans-resveratrol di-O-methyltransferase (A)	ko00945: Stilbenoid, diarylheptanoid and gingerol biosynthesis; ko01110: Biosynthesis of secondary metabolites	hypothetical protein HHK36_027132 [Tetracentron sinense]	ROMT_VITVI RecName: Full=Trans-resveratrol di-O-methyltransferase; EC=2.1.1.240; AltName: Full=Resveratrol O-methyltransferase; Short=ROMT; Short=VvROMT;	A0A834YI23_9MAGN SubName: Full=Uncharacterized protein {ECO:0000313|EMBL:KAF8388460.1};	Hydroxyindole-O-methyltransferase and related SAM-dependent methyltransferases	GO:0008171,O-methyltransferase activity; GO:0046983,protein dimerization activity; GO:0102303,resveratrol 3,5-O-dimethyltransferase activity; GO:0008757,S-adenosylmethionine-dependent methyltransferase activity; GO:0019438,aromatic compound biosynthetic process; GO:0032259,methylation; GO:0003674,molecular_function; GO:0003824,catalytic activity; GO:0008168,methyltransferase activity; GO:0016740,…	O-methyltransferase domain	--	--	--
Cluster-46950.0	3.98	3.78	4.14	70.03	68.67	82.97	97	76	80	1007	1281	1386	4.021	2.20595e-207	7.57575e-205	up	1144	K18551 pyrimidine and pyridine-specific 5'-nucleotidase [EC:3.1.3.-] | (RefSeq) uncharacterized protein C24B11.05 (A)	ko00760: Nicotinate and nicotinamide metabolism; ko01100: Metabolic pathways	Pyridoxal phosphatase protein [Dioscorea alata]	--	A0A804HV48_MUSAM SubName: Full=Uncharacterized protein {ECO:0000313|EnsemblPlants:Ma01_p17240.3};	Haloacid dehalogenase-like hydrolase	--	Haloacid dehalogenase-like hydrolase	--	--	--
Cluster-33499.1	31.48	29.9	29.15	141.33	143.83	141.71	404	303	285	1168	1462	1293	2.14764	4.31226e-206	1.46849e-203	up	1024	--	--	--	--	--	--	--	--	--	--	--
Cluster-34062.0	3	3.19	2.2	32.33	32.07	32.98	116	95	70	801	994	917	3.43477	8.76658e-206	2.96048e-203	up	1603	K13065 shikimate O-hydroxycinnamoyltransferase [EC:2.3.1.133] | (RefSeq) shikimate O-hydroxycinnamoyltransferase-like (A)	ko00940: Phenylpropanoid biosynthesis; ko00941: Flavonoid biosynthesis; ko00945: Stilbenoid, diarylheptanoid and gingerol biosynthesis; ko01100: Metabolic pathways; ko01110: Biosynthesis of secondary metabolites	coniferyl alcohol acyltransferase-like [Phoenix dactylifera]	CFAT_PETHY RecName: Full=Coniferyl alcohol acyltransferase {ECO:0000303|PubMed:17241449}; Short=PhCFAT {ECO:0000303|PubMed:17241449}; EC=2.3.1.- {ECO:0000269|PubMed:17241449}; AltName: Full=(E)-cinnamyl alcohol acyltransferase {ECO:0000303|PubMed:17241449}; EC=2.3.1.224 {ECO:0000269|PubMed:17241449}; AltName: Full=(E)-sinapoyl alcohol acyltransferase {ECO:0000303|PubMed:17241449}; EC=2.3.1.- {ECO…	A0A8B7BJS6_PHODC SubName: Full=coniferyl alcohol acyltransferase-like {ECO:0000313|RefSeq:XP_008778760.2};	--	GO:0102387,2-phenylethanol acetyltransferase activity; GO:0102720,acetyl-coenzyme A:acetyl alcohol acetyltransferase activity; GO:0034318,alcohol O-acyltransferase activity; GO:0007623,circadian rhythm; GO:0010597,green leaf volatile biosynthetic process; GO:0009699,phenylpropanoid biosynthetic process; GO:0009723,response to ethylene; GO:0003674,molecular_function; GO:0003824,catalytic activity;…	Transferase family	--	--	--
Cluster-24570.0	71.85	59.92	68.07	1.83	1.48	1.21	1822	1200	1341	30	31	23	-5.52661	1.09115e-203	3.65437e-201	down	1376	K14152 phosphoribosyl-ATP pyrophosphohydrolase / phosphoribosyl-AMP cyclohydrolase / histidinol dehydrogenase [EC:3.6.1.31 3.5.4.19 1.1.1.23] | (RefSeq) uncharacterized protein LOC111783531 (A)	ko00340: Histidine metabolism; ko01100: Metabolic pathways; ko01110: Biosynthesis of secondary metabolites; ko01230: Biosynthesis of amino acids	unnamed protein product [Musa acuminata subsp. malaccensis]	SDI1_ARATH RecName: Full=Protein SULFUR DEFICIENCY-INDUCED 1 {ECO:0000303|PubMed:19154231}; Short=AtSDI1 {ECO:0000303|PubMed:19154231};	A0A8D7AVA5_MUSAM SubName: Full=(wild Malaysian banana) hypothetical protein {ECO:0000313|EMBL:CAG1856359.1};	--	GO:0005634,nucleus; GO:0017053,transcription repressor complex; GO:0010438,cellular response to sulfur starvation; GO:0010439,regulation of glucosinolate biosynthetic process; GO:0006792,regulation of sulfur utilization; GO:0006950,response to stress; GO:0007154,cell communication; GO:0008150,biological_process; GO:0009267,cellular response to starvation; GO:0009605,response to external stimulus;…	Tetratricopeptide repeat	--	--	--
Cluster-12376.0	68.08	68.31	65.87	29.14	29.6	29.45	4343	3440	3294	1244	1555	1410	-1.23264	1.36045e-202	4.51891e-200	down	2313	K13436 pto-interacting protein 1 [EC:2.7.11.1] | (RefSeq) probable receptor-like protein kinase At2g47060 (A)	ko04626: Plant-pathogen interaction	CBS domain-containing protein CBSCBSPB3 [Phoenix dactylifera]	Y3295_ARATH RecName: Full=CBS domain-containing protein CBSCBSPB3;	A0A8B7BMC7_PHODC SubName: Full=CBS domain-containing protein CBSCBSPB3 {ECO:0000313|RefSeq:XP_008781501.2};	--	GO:0016021,integral component of membrane; GO:0005575,cellular_component; GO:0016020,membrane; GO:0031224,intrinsic component of membrane; GO:0110165,cellular anatomical entity	CBS domain	--	--	--
Cluster-35844.44	515.56	481.28	487.29	1310.7	1222.11	1245.17	3603	2806	2629	6665	7657	6876	1.39869	1.05627e-200	3.48002e-198	up	615	--	--	hypothetical protein BHE74_00044470 [Ensete ventricosum]	ASP_THECC RecName: Full=21 kDa seed protein; Flags: Precursor;	A0A1D1YCI2_9ARAE SubName: Full=Miraculin {ECO:0000313|EMBL:JAT52353.1};	--	GO:0004866,endopeptidase inhibitor activity; GO:0003674,molecular_function; GO:0004857,enzyme inhibitor activity; GO:0030234,enzyme regulator activity; GO:0030414,peptidase inhibitor activity; GO:0061134,peptidase regulator activity; GO:0061135,endopeptidase regulator activity; GO:0098772,molecular function regulator activity	Trypsin and protease inhibitor	--	--	--
Cluster-56754.25	173.46	164.45	170.38	502.08	551.67	506.68	1751	1313	1319	3378	4549	3735	1.57313	4.68342e-199	1.51833e-196	up	593	--	--	kunitz trypsin inhibitor 5-like [Zingiber officinale]	MIRA_SYNDU RecName: Full=Miraculin; Short=MIR; Flags: Precursor;	A0A8J5LTP9_ZINOF SubName: Full=Uncharacterized protein {ECO:0000313|EMBL:KAG6525614.1};	--	GO:0004866,endopeptidase inhibitor activity; GO:0003674,molecular_function; GO:0004857,enzyme inhibitor activity; GO:0030234,enzyme regulator activity; GO:0030414,peptidase inhibitor activity; GO:0061134,peptidase regulator activity; GO:0061135,endopeptidase regulator activity; GO:0098772,molecular function regulator activity	Trypsin and protease inhibitor	--	--	--
Cluster-31614.0	130	132.06	133.54	61.72	63.05	57.41	6463	5183	5198	2053	2580	2139	-1.15363	3.3686e-198	1.07488e-195	down	1862	K03781 catalase [EC:1.11.1.6] | (RefSeq) catalase isozyme 1 (A)	ko00380: Tryptophan metabolism; ko00630: Glyoxylate and dicarboxylate metabolism; ko01100: Metabolic pathways; ko01110: Biosynthesis of secondary metabolites; ko01200: Carbon metabolism; ko04016: MAPK signaling pathway - plant; ko04146: Peroxisome	catalase protein [Lilium sargentiae]	CATA1_GOSHI RecName: Full=Catalase isozyme 1; EC=1.11.1.6;	A0A173G8U6_9LILI RecName: Full=Catalase {ECO:0000256|ARBA:ARBA00012314, ECO:0000256|RuleBase:RU000498}; EC=1.11.1.6 {ECO:0000256|ARBA:ARBA00012314, ECO:0000256|RuleBase:RU000498};	Catalase	GO:0005737,cytoplasm; GO:0009514,glyoxysome; GO:0005634,nucleus; GO:0005777,peroxisome; GO:0005886,plasma membrane; GO:0004096,catalase activity; GO:0020037,heme binding; GO:0046872,metal ion binding; GO:0042744,hydrogen peroxide catabolic process; GO:0042542,response to hydrogen peroxide; GO:0009845,seed germination; GO:0003674,molecular_function; GO:0003824,catalytic activity; GO:0004601,peroxi…	Catalase	--	--	--
Cluster-29322.0	51.83	51.02	51.79	4.01	5.26	4.97	1174	912	913	61	98	84	-3.46431	4.21794e-198	1.33537e-195	down	1073	K13248 pyridoxal phosphate phosphatase PHOSPHO2 [EC:3.1.3.74] | (RefSeq) inorganic pyrophosphatase 2-like (A)	ko00750: Vitamin B6 metabolism; ko01100: Metabolic pathways; ko01240: Biosynthesis of cofactors	inorganic pyrophosphatase 2 [Cocos nucifera]	PPSP1_ARATH RecName: Full=Inorganic pyrophosphatase 1; Short=AtPPsPase1; Short=PPi phosphatase 1; Short=Pyrophosphate-specific phosphatase 1; EC=3.6.1.1; AltName: Full=Protein PHOSPHATE STARVATION-INDUCED GENE 2; Short=AtPS2;	A0A8K0NBV3_COCNU SubName: Full=Inorganic pyrophosphatase 2 {ECO:0000313|EMBL:KAG1367854.1};	Predicted haloacid dehalogenase-like hydrolase	GO:0004427,inorganic diphosphate phosphatase activity; GO:0046872,metal ion binding; GO:0016791,phosphatase activity; GO:0016462,pyrophosphatase activity; GO:0071456,cellular response to hypoxia; GO:0016036,cellular response to phosphate starvation; GO:0051262,protein tetramerization; GO:0003674,molecular_function; GO:0003824,catalytic activity; GO:0016787,hydrolase activity; GO:0016817,hydrolase…	Putative Phosphatase	--	--	--
Cluster-19736.10	23.32	19.76	21.06	107.56	96.59	102.5	744	498	524	2295	2534	2442	2.21591	1.71815e-197	5.39739e-195	up	1292	K03327 multidrug resistance protein, MATE family | (RefSeq) protein DETOXIFICATION 34-like (A)	--	rust resistance kinase Lr10-like [Cocos nucifera]	PR5K_ARATH RecName: Full=PR5-like receptor kinase {ECO:0000303|PubMed:8637920}; EC=2.7.11.1 {ECO:0000269|PubMed:8637920}; Flags: Precursor;	A0A8K0HT88_COCNU SubName: Full=Rust resistance kinase Lr10-like {ECO:0000313|EMBL:KAG1326436.1};	--	GO:0016021,integral component of membrane; GO:0009506,plasmodesma; GO:0005524,ATP binding; GO:0004672,protein kinase activity; GO:0106310,protein serine kinase activity; GO:0004675,transmembrane receptor protein serine/threonine kinase activity; GO:0006468,protein phosphorylation; GO:0009620,response to fungus; GO:0000166,nucleotide binding; GO:0003674,molecular_function; GO:0005488,binding; GO:0…	Protein tyrosine and serine/threonine kinase	--	--	--
Cluster-55601.5	65.53	62.01	62.47	19.43	19.91	18.74	2578	1926	1921	511	644	551	-1.74772	9.94158e-193	3.07536e-190	down	1530	K18696 glycerophosphodiester phosphodiesterase [EC:3.1.4.46] | (RefSeq) glycerophosphodiester phosphodiesterase GDPD1, chloroplastic-like (A)	ko00564: Glycerophospholipid metabolism	glycerophosphodiester phosphodiesterase GDPD1, chloroplastic [Elaeis guineensis]	GDPD2_ARATH RecName: Full=Glycerophosphodiester phosphodiesterase GDPD2 {ECO:0000305}; EC=3.1.4.46 {ECO:0000250|UniProtKB:Q9SGA2}; AltName: Full=Glycerophosphodiester phosphodiesterase 2 {ECO:0000303|PubMed:21323773}; Short=AtGDPD2 {ECO:0000303|PubMed:21323773};	A0A6I9QE94_ELAGV RecName: Full=Glycerophosphodiester phosphodiesterase {ECO:0000256|ARBA:ARBA00012247}; EC=3.1.4.46 {ECO:0000256|ARBA:ARBA00012247};	Predicted starch-binding protein	GO:0008889,glycerophosphodiester phosphodiesterase activity; GO:0071456,cellular response to hypoxia; GO:0006071,glycerol metabolic process; GO:0046475,glycerophospholipid catabolic process; GO:0003674,molecular_function; GO:0003824,catalytic activity; GO:0008081,phosphoric diester hydrolase activity; GO:0016787,hydrolase activity; GO:0016788,hydrolase activity, acting on ester bonds; GO:0042578,…	Glycerophosphoryl diester phosphodiesterase family	--	--	--
Cluster-25373.7	52.97	50.67	48.07	5.79	7.27	7.51	1761	1330	1248	128	198	186	-2.91943	3.22519e-192	9.90134e-190	down	1335	K18857 alcohol dehydrogenase class-P [EC:1.1.1.1] | (RefSeq) alcohol dehydrogenase (A)	ko00010: Glycolysis / Gluconeogenesis; ko00071: Fatty acid degradation; ko00350: Tyrosine metabolism; ko00592: alpha-Linolenic acid metabolism; ko00620: Pyruvate metabolism; ko01100: Metabolic pathways; ko01110: Biosynthesis of secondary metabolites	hypothetical protein BT93_F3098 [Corymbia citriodora subsp. variegata]	ADH_MALDO RecName: Full=Alcohol dehydrogenase; EC=1.1.1.1 {ECO:0000250|UniProtKB:P06525};	A0A498JXC8_MALDO SubName: Full=Uncharacterized protein {ECO:0000313|EMBL:RXI00051.1};	Alcohol dehydrogenase, class III	GO:0005737,cytoplasm; GO:0004022,alcohol dehydrogenase (NAD+) activity; GO:0008270,zinc ion binding; GO:0003674,molecular_function; GO:0003824,catalytic activity; GO:0016491,oxidoreductase activity; GO:0016614,oxidoreductase activity, acting on CH-OH group of donors; GO:0016616,oxidoreductase activity, acting on the CH-OH group of donors, NAD or NADP as acceptor; GO:0018455,alcohol dehydrogenase …	Alcohol dehydrogenase GroES-like domain	--	--	--
Cluster-33208.3	46.25	47.41	46.04	104.91	100.32	104.23	2581	2089	2013	3921	4612	4365	1.1127	6.64404e-192	2.02438e-189	up	2060	K00366 ferredoxin-nitrite reductase [EC:1.7.7.1] | (RefSeq) ferredoxin--nitrite reductase, chloroplastic (A)	ko00910: Nitrogen metabolism; ko01100: Metabolic pathways	ferredoxin--nitrite reductase, chloroplastic [Elaeis guineensis]	NIR_BETPN RecName: Full=Ferredoxin--nitrite reductase, chloroplastic; EC=1.7.7.1; Flags: Precursor;	A0A6I9SGT7_ELAGV SubName: Full=ferredoxin--nitrite reductase, chloroplastic {ECO:0000313|RefSeq:XP_010943064.1};	Sulfite reductase (ferredoxin)	GO:0009507,chloroplast; GO:0051539,4 iron, 4 sulfur cluster binding; GO:0048307,ferredoxin-nitrite reductase activity; GO:0020037,heme binding; GO:0046872,metal ion binding; GO:0042128,nitrate assimilation; GO:0003674,molecular_function; GO:0005488,binding; GO:0051536,iron-sulfur cluster binding; GO:0051540,metal cluster binding; GO:0003824,catalytic activity; GO:0016491,oxidoreductase activity; …	Nitrite and sulphite reductase 4Fe-4S domain	--	--	--
Cluster-43647.0	560.67	544.62	637.93	132.12	135.95	160.21	2248	1734	1895	357	441	448	-2.07639	1.06959e-189	3.23464e-187	down	556	--	--	unknown [Lotus japonicus]	--	I3SBR9_LOTJA RecName: Full=HIG1 domain-containing protein {ECO:0000259|PROSITE:PS51503};	--	GO:0016021,integral component of membrane; GO:0005575,cellular_component; GO:0016020,membrane; GO:0031224,intrinsic component of membrane; GO:0110165,cellular anatomical entity	--	--	--	--
Cluster-46092.0	59.86	60.76	55.59	9.6	9.72	7.73	1740	1393	1260	187	232	168	-2.7391	1.14539e-189	3.4382e-187	down	1321	K03860 phosphatidylinositol N-acetylglucosaminyltransferase subunit Q | (RefSeq) N-acetylglucosaminyl-phosphatidylinositol biosynthetic protein gpi1-like (A)	ko00563: Glycosylphosphatidylinositol (GPI)-anchor biosynthesis; ko01100: Metabolic pathways	gibberellin-regulated protein 5-like [Zingiber officinale]	GAST1_SOLLC RecName: Full=Protein GAST1; Flags: Precursor;	A0A1D1ZC56_9ARAE SubName: Full=Protein GAST1 {ECO:0000313|EMBL:JAT64549.1};	--	GO:0005576,extracellular region; GO:0005575,cellular_component; GO:0110165,cellular anatomical entity	--	--	--	--
Cluster-54821.0	11.65	11.52	11.67	30.95	30.49	30.53	1074	838	844	1910	2316	2115	1.36534	1.39393e-188	4.15349e-186	up	3309	--	--	filament-like plant protein 7 [Elaeis guineensis]	FPP7_ARATH RecName: Full=Filament-like plant protein 7; Short=AtFPP7;	A0A6I9RUD3_ELAGV SubName: Full=filament-like plant protein 7 {ECO:0000313|RefSeq:XP_010932033.2, ECO:0000313|RefSeq:XP_029122766.1};	--	--	Cohesin domain	--	--	--
Cluster-30867.15	64.58	57.05	58.23	191.92	214.43	210.61	1152	934	887	2468	3478	3020	1.74954	2.23541e-187	6.56434e-185	up	1136	K00430 peroxidase [EC:1.11.1.7] | (RefSeq) peroxidase 4 (A)	ko00940: Phenylpropanoid biosynthesis; ko01100: Metabolic pathways; ko01110: Biosynthesis of secondary metabolites	peroxidase 4 [Dendrobium catenatum]	PER4_VITVI RecName: Full=Peroxidase 4 {ECO:0000250|UniProtKB:Q42578}; EC=1.11.1.7; Flags: Precursor;	A0A2I0XCI4_9ASPA RecName: Full=Peroxidase {ECO:0000256|RuleBase:RU362060}; EC=1.11.1.7 {ECO:0000256|RuleBase:RU362060};	--	GO:0005576,extracellular region; GO:0020037,heme binding; GO:0046872,metal ion binding; GO:0004601,peroxidase activity; GO:0042744,hydrogen peroxide catabolic process; GO:0006979,response to oxidative stress; GO:0003674,molecular_function; GO:0005488,binding; GO:0046906,tetrapyrrole binding; GO:0097159,organic cyclic compound binding; GO:1901363,heterocyclic compound binding; GO:0043167,ion bindi…	Peroxidase	--	--	--
Cluster-35494.0	174.91	163.84	189.53	33.19	32.36	31.55	1630	1208	1352	206	246	214	-2.48995	6.57593e-187	1.91714e-184	down	568	--	--	--	--	--	--	--	--	--	--	--
Cluster-49318.8	411.2	402.24	379.15	92.21	85.28	85.08	2649	2056	1840	397	446	390	-2.23818	9.59225e-187	2.77655e-184	down	494	--	--	--	--	--	--	--	Phosphate-starvation-inducible E family	--	--	--
Cluster-35844.18	973.62	949.19	1035.92	2550.4	2357.91	2440.9	22232	17120	18407	38915	44210	41444	1.27481	4.84699e-184	1.39304e-181	up	1001	--	--	kunitz trypsin inhibitor [Populus tremula]	DRTI_DELRE RecName: Full=Kunitz-type serine protease inhibitor DrTI;	Q4W172_POPTN SubName: Full=Kunitz trypsin inhibitor {ECO:0000313|EMBL:CAI77787.1};	--	GO:0005576,extracellular region; GO:0004867,serine-type endopeptidase inhibitor activity; GO:0003674,molecular_function; GO:0004857,enzyme inhibitor activity; GO:0004866,endopeptidase inhibitor activity; GO:0030234,enzyme regulator activity; GO:0030414,peptidase inhibitor activity; GO:0061134,peptidase regulator activity; GO:0061135,endopeptidase regulator activity; GO:0098772,molecular function …	Trypsin and protease inhibitor	--	--	--
Cluster-25644.7	117.04	102.07	115.52	7.61	8.49	6.48	1320	909	1002	57	78	53	-3.93655	4.21381e-183	1.20254e-180	down	631	--	--	uncharacterized protein LOC105032718 [Elaeis guineensis]	--	A0A6I9QA93_ELAGV SubName: Full=uncharacterized protein LOC105032718 {ECO:0000313|RefSeq:XP_010905546.1};	--	--	Wound-induced protein	--	--	--
Cluster-55837.0	49.73	57.43	56.07	2.65	3.89	3.14	1102	1006	967	39	70	51	-4.11331	8.47175e-182	2.40076e-179	down	980	K00279 cytokinin dehydrogenase [EC:1.5.99.12] | (RefSeq) cytokinin dehydrogenase 3-like (A)	ko00908: Zeatin biosynthesis; ko01110: Biosynthesis of secondary metabolites	cytokinin dehydrogenase 3-like [Phoenix dactylifera]	CKX3_ORYSJ RecName: Full=Cytokinin dehydrogenase 3; EC=1.5.99.12; AltName: Full=Cytokinin oxidase 3; Short=OsCKX3; Flags: Precursor;	A0A8B7D5R9_PHODC RecName: Full=Cytokinin dehydrogenase {ECO:0000256|ARBA:ARBA00011928}; EC=1.5.99.12 {ECO:0000256|ARBA:ARBA00011928};	Proteins containing the FAD binding domain	GO:0005615,extracellular space; GO:0019139,cytokinin dehydrogenase activity; GO:0071949,FAD binding; GO:0016491,oxidoreductase activity; GO:0009690,cytokinin metabolic process; GO:0003674,molecular_function; GO:0003824,catalytic activity; GO:0016645,oxidoreductase activity, acting on the CH-NH group of donors; GO:0000166,nucleotide binding; GO:0005488,binding; GO:0036094,small molecule binding; G…	Cytokinin dehydrogenase 1, FAD and cytokinin binding	--	--	--
Cluster-11664.4	21.41	17.99	20.61	85.42	85	83.54	569	416	469	1600	2041	1653	2.0258	2.75003e-181	7.73903e-179	up	1431	K17500 integrin-linked kinase-associated serine/threonine phosphatase 2C [EC:3.1.3.16] | (RefSeq) WAT1-related protein At3g18200-like (A)	--	WAT1-related protein At4g30420-like [Dioscorea cayenensis subsp. rotundata]	WTR37_ARATH RecName: Full=WAT1-related protein At4g30420;	A0A6I9QRC6_ELAGV RecName: Full=WAT1-related protein {ECO:0000256|RuleBase:RU363077};	--	GO:0016021,integral component of membrane; GO:0005886,plasma membrane; GO:0022857,transmembrane transporter activity; GO:0003674,molecular_function; GO:0005215,transporter activity; GO:0005575,cellular_component; GO:0016020,membrane; GO:0031224,intrinsic component of membrane; GO:0110165,cellular anatomical entity; GO:0071944,cell periphery	EamA-like transporter family	--	--	--
Cluster-22153.1	155.59	157.48	175.17	381.88	366.93	353.07	4384	3584	3803	7111	8570	7576	1.14222	7.7743e-181	2.17273e-178	up	1524	--	--	protein PHOSPHATE-INDUCED 1-like [Zingiber officinale]	EXO_ARATH RecName: Full=Protein EXORDIUM; Flags: Precursor;	A0A8J5BZ97_ZINOF SubName: Full=Uncharacterized protein {ECO:0000313|EMBL:KAG6469178.1};	--	GO:0048046,apoplast; GO:0005615,extracellular space; GO:0005794,Golgi apparatus; GO:0009505,plant-type cell wall; GO:0009741,response to brassinosteroid; GO:0008150,biological_process; GO:0009719,response to endogenous stimulus; GO:0009725,response to hormone; GO:0010033,response to organic substance; GO:0014070,response to organic cyclic compound; GO:0033993,response to lipid; GO:0042221,respons…	Phosphate-induced protein 1 conserved region	--	--	--
Cluster-46223.0	72.18	73.52	74.51	39.42	37.16	36.17	4908	3947	3930	1737	2067	1860	-1.01192	8.27971e-181	2.29813e-178	down	2627	K10143 E3 ubiquitin-protein ligase RFWD2 [EC:2.3.2.27] | (RefSeq) LOW QUALITY PROTEIN: E3 ubiquitin-protein ligase COP1-like (A)	ko04120: Ubiquitin mediated proteolysis; ko04712: Circadian rhythm - plant	E3 ubiquitin-protein ligase COP1, partial [Lilium formosanum x Lilium longiflorum]	COP1_ARATH RecName: Full=E3 ubiquitin-protein ligase COP1 {ECO:0000303|PubMed:1423630}; EC=2.3.2.27 {ECO:0000269|PubMed:14597662}; AltName: Full=Constitutive photomorphogenesis protein 1 {ECO:0000303|PubMed:1423630}; AltName: Full=RING-type E3 ubiquitin transferase COP1 {ECO:0000303|PubMed:1423630};	A0A1P8SN81_9LILI SubName: Full=E3 ubiquitin-protein ligase COP1 {ECO:0000313|EMBL:APY23907.1}; Flags: Fragment;	--	GO:0080008,Cul4-RING E3 ubiquitin ligase complex; GO:0005737,cytoplasm; GO:0016604,nuclear body; GO:0000152,nuclear ubiquitin ligase complex; GO:0005634,nucleus; GO:0042802,identical protein binding; GO:0046872,metal ion binding; GO:0061630,ubiquitin protein ligase activity; GO:0004842,ubiquitin-protein transferase activity; GO:0046283,anthocyanin-containing compound metabolic process; GO:0006281…	WD domain, G-beta repeat	--	--	--
Cluster-40506.0	76.87	73.48	79.11	246.62	264.78	268.72	669	507	527	1429	1880	1699	1.71709	2.19352e-180	6.04695e-178	up	589	--	--	defensin [Lilium regale]	DEF_PETIN RecName: Full=Defensin-like protein; AltName: Full=Gamma-thionin homolog PPT; Flags: Precursor;	A0A8B7C7X0_PHODC SubName: Full=defensin Ec-AMP-D1-like isoform X1 {ECO:0000313|RefSeq:XP_008793609.1};	--	GO:0005576,extracellular region; GO:0050832,defense response to fungus; GO:0031640,killing of cells of another organism; GO:0006950,response to stress; GO:0006952,defense response; GO:0008150,biological_process; GO:0009605,response to external stimulus; GO:0009607,response to biotic stimulus; GO:0009620,response to fungus; GO:0043207,response to external biotic stimulus; GO:0044419,biological pro…	--	--	--	--
Cluster-55218.0	110.67	98.64	101.85	28.51	28.67	26.78	3007	2107	2172	508	614	536	-1.96572	3.08372e-179	8.38689e-177	down	1602	K09422 transcription factor MYB, plant | (RefSeq) transcription factor MYB1 (A)	--	transcription factor MYB1 [Manihot esculenta]	MY114_ARATH RecName: Full=Transcription factor MYB114; AltName: Full=Myb-related protein 114; Short=AtMYB114;	A0A2C9UL56_MANES SubName: Full=Uncharacterized protein {ECO:0000313|EMBL:OAY31551.1};	Transcription factor, Myb superfamily	GO:0005634,nucleus; GO:0003677,DNA binding; GO:0003700,DNA-binding transcription factor activity; GO:0031540,regulation of anthocyanin biosynthetic process; GO:0003674,molecular_function; GO:0003676,nucleic acid binding; GO:0005488,binding; GO:0097159,organic cyclic compound binding; GO:1901363,heterocyclic compound binding; GO:0140110,transcription regulator activity; GO:0008150,biological_proce…	--	--	--	--
Cluster-44298.1	209.66	201.03	205.57	75.49	74.28	67.7	4342	3246	3294	1031	1235	1012	-1.56447	7.1799e-179	1.93972e-176	down	2057	K24997 ganglioside-induced differentiation-associated protein 2 | (RefSeq) protein GDAP2 homolog (A)	--	protein GDAP2 homolog [Elaeis guineensis]	--	A0A6I9R0D8_ELAGV SubName: Full=protein GDAP2 homolog {ECO:0000313|RefSeq:XP_010918170.1};	Hismacro and SEC14 domain-containing proteins	--	--	--	--	--
Cluster-32535.2	185.05	198.88	189.17	96.51	97.03	95.07	6606	5603	5294	2298	2847	2545	-1.02651	1.87162e-178	5.02289e-176	down	1622	K01623 fructose-bisphosphate aldolase, class I [EC:4.1.2.13] | (RefSeq) fructose-bisphosphate aldolase 1, cytoplasmic (A)	ko00010: Glycolysis / Gluconeogenesis; ko00030: Pentose phosphate pathway; ko00051: Fructose and mannose metabolism; ko00710: Carbon fixation in photosynthetic organisms; ko01100: Metabolic pathways; ko01110: Biosynthesis of secondary metabolites; ko01200: Carbon metabolism; ko01230: Biosynthesis of amino acids	fructose-bisphosphate aldolase 1, cytoplasmic [Elaeis guineensis]	ALFC1_ORYSJ RecName: Full=Fructose-bisphosphate aldolase 1, cytoplasmic {ECO:0000305}; EC=4.1.2.13 {ECO:0000250|UniProtKB:Q9SJQ9}; AltName: Full=Cytoplasmic aldolase {ECO:0000303|PubMed:2374721}; Short=cALD {ECO:0000303|PubMed:2374721}; AltName: Full=Gravity-specific protein GSC 233 {ECO:0000303|PubMed:1363521};	A0A6I9RJV3_ELAGV RecName: Full=Fructose-bisphosphate aldolase {ECO:0000256|ARBA:ARBA00013068, ECO:0000256|RuleBase:RU003994}; EC=4.1.2.13 {ECO:0000256|ARBA:ARBA00013068, ECO:0000256|RuleBase:RU003994};	Fructose-biphosphate aldolase	GO:0005737,cytoplasm; GO:0005829,cytosol; GO:0004332,fructose-bisphosphate aldolase activity; GO:0030388,fructose 1,6-bisphosphate metabolic process; GO:0006094,gluconeogenesis; GO:0006096,glycolytic process; GO:0048364,root development; GO:0003674,molecular_function; GO:0003824,catalytic activity; GO:0016829,lyase activity; GO:0016830,carbon-carbon lyase activity; GO:0016832,aldehyde-lyase activ…	Fructose-bisphosphate aldolase class-I	--	--	--
Cluster-48860.0	41.29	37.17	38.38	87.68	85.57	82.98	2025	1590	1512	3106	3818	3332	1.16426	4.50241e-178	1.20037e-175	up	2038	K13680 beta-mannan synthase [EC:2.4.1.32] | (RefSeq) glucomannan 4-beta-mannosyltransferase 1-like (A)	--	glucomannan 4-beta-mannosyltransferase 1-like [Phoenix dactylifera]	CSLA9_ORYSJ RecName: Full=Probable glucomannan 4-beta-mannosyltransferase 9 {ECO:0000305}; EC=2.4.1.32 {ECO:0000250|UniProtKB:Q7PC76}; AltName: Full=Cellulose synthase-like protein A9 {ECO:0000303|PubMed:11842136}; Short=OsCslA9 {ECO:0000303|PubMed:11842136}; AltName: Full=Glucomannan synthase {ECO:0000305}; AltName: Full=Mannan synthase 9 {ECO:0000305};	A0A8B7BRL9_PHODC SubName: Full=glucomannan 4-beta-mannosyltransferase 1-like {ECO:0000313|RefSeq:XP_008783951.3};	--	GO:0005794,Golgi apparatus; GO:0000139,Golgi membrane; GO:0016021,integral component of membrane; GO:0047259,glucomannan 4-beta-mannosyltransferase activity; GO:0016757,glycosyltransferase activity; GO:0051753,mannan synthase activity; GO:0071555,cell wall organization; GO:0000030,mannosyltransferase activity; GO:0003674,molecular_function; GO:0003824,catalytic activity; GO:0016740,transferase ac…	Glycosyl transferase family group 2	--	--	--
Cluster-277.20	217.38	220.88	191	6.51	10.47	11.64	1497	1204	997	29	58	57	-4.51987	3.26532e-177	8.64861e-175	down	490	K18812 cyclin D6, plant | (RefSeq) cyclin-D4-2-like (A)	--	hypothetical protein BC332_09694 [Capsicum chinense]	--	A0A2G3D0T7_CAPCH SubName: Full=Uncharacterized protein {ECO:0000313|EMBL:PHU24587.1};	--	--	--	--	--	--
Cluster-5017.29	470.92	472.28	429.78	179.02	168.89	169.36	11312	8960	8038	2873	3331	3027	-1.4476	2.25847e-176	5.943e-174	down	1039	K00789 S-adenosylmethionine synthetase [EC:2.5.1.6] | (RefSeq) S-adenosylmethionine synthase (A)	ko00270: Cysteine and methionine metabolism; ko00999: Biosynthesis of various plant secondary metabolites; ko01100: Metabolic pathways; ko01110: Biosynthesis of secondary metabolites; ko01230: Biosynthesis of amino acids; ko01240: Biosynthesis of cofactors	hypothetical protein B296_00017202, partial [Ensete ventricosum]	METK1_POPTR RecName: Full=S-adenosylmethionine synthase 1; Short=AdoMet synthase 1; EC=2.5.1.6 {ECO:0000250|UniProtKB:Q96551}; AltName: Full=Methionine adenosyltransferase 1; Short=MAT 1;	A0A426Z9L4_ENSVE RecName: Full=S-adenosylmethionine synthase {ECO:0000256|RuleBase:RU000541}; EC=2.5.1.6 {ECO:0000256|RuleBase:RU000541}; Flags: Fragment;	S-adenosylmethionine synthetase	GO:0005829,cytosol; GO:0005524,ATP binding; GO:0046872,metal ion binding; GO:0004478,methionine adenosyltransferase activity; GO:0006730,one-carbon metabolic process; GO:0006556,S-adenosylmethionine biosynthetic process; GO:0000166,nucleotide binding; GO:0003674,molecular_function; GO:0005488,binding; GO:0017076,purine nucleotide binding; GO:0030554,adenyl nucleotide binding; GO:0032553,ribonucle…	S-adenosylmethionine synthetase, central domain	--	--	--
Cluster-56853.4	191.9	168.44	173.07	42.3	45.5	45.38	3477	2411	2433	511	676	609	-2.04285	1.93571e-175	5.06083e-173	down	850	K15692 E3 ubiquitin-protein ligase RNF13 [EC:2.3.2.27] | (RefSeq) receptor homology region, transmembrane domain- and RING domain-containing protein 1-like (A)	--	thiosulfate sulfurtransferase 18-like [Phoenix dactylifera]	HARC1_ARATH RecName: Full=Protein HIGH ARSENIC CONTENT 1, mitochondrial {ECO:0000303|PubMed:25464340}; Short=AtHAC1 {ECO:0000303|PubMed:25464340}; AltName: Full=Arsenate reductase {ECO:0000305}; EC=1.20.4.1 {ECO:0000269|PubMed:25464340}; AltName: Full=Arsenate tolerance QTL1 {ECO:0000303|PubMed:25099865}; Short=AtATQ1 {ECO:0000303|PubMed:25099865}; AltName: Full=Rhodanese-like domain-containing p…	A0A8B7MT15_PHODC SubName: Full=thiosulfate sulfurtransferase 18-like {ECO:0000313|RefSeq:XP_008781000.1, ECO:0000313|RefSeq:XP_017696745.1};	Rhodanese-related sulfurtransferase	GO:0005737,cytoplasm; GO:0005739,mitochondrion; GO:0005634,nucleus; GO:0008794,arsenate reductase (glutaredoxin) activity; GO:0030611,arsenate reductase activity; GO:0071722,detoxification of arsenic-containing substance; GO:0046685,response to arsenic-containing substance; GO:0003674,molecular_function; GO:0003824,catalytic activity; GO:0016491,oxidoreductase activity; GO:0030613,oxidoreductase …	Rhodanese-like domain	--	--	--
Cluster-50749.1	25.25	27.18	28.19	135.42	116.22	119.82	558	475	485	2003	2112	1971	2.16882	2.83878e-174	7.37428e-172	up	979	--	--	--	--	--	--	--	--	--	--	--
Cluster-33297.0	90.96	87.38	94.58	194.44	200.98	194.22	3046	2308	2475	4355	5529	4857	1.07458	5.1768e-174	1.33621e-171	up	1457	K00475 naringenin 3-dioxygenase [EC:1.14.11.9] | (RefSeq) naringenin,2-oxoglutarate 3-dioxygenase (A)	ko00941: Flavonoid biosynthesis; ko01100: Metabolic pathways; ko01110: Biosynthesis of secondary metabolites	flavanone 3-hydroxylase [Lilium hybrid division I]	FL3H2_CROXC RecName: Full=Flavanone 3-dioxygenase F3H2 {ECO:0000305}; EC=1.14.11.9 {ECO:0000269|PubMed:31004005}; AltName: Full=Flavanone 3'-hydroxylase 2 {ECO:0000303|PubMed:31004005}; Short=CcF3H-2 {ECO:0000303|PubMed:31004005};	I7HDC7_9LILI SubName: Full=Flavanone 3-hydroxylase {ECO:0000313|EMBL:BAM28970.1};	Iron/ascorbate family oxidoreductases	GO:0031418,L-ascorbic acid binding; GO:0046872,metal ion binding; GO:0045486,naringenin 3-dioxygenase activity; GO:0009813,flavonoid biosynthetic process; GO:0003674,molecular_function; GO:0005488,binding; GO:0019842,vitamin binding; GO:0030246,carbohydrate binding; GO:0031406,carboxylic acid binding; GO:0036094,small molecule binding; GO:0043167,ion binding; GO:0043168,anion binding; GO:0043177,…	non-haem dioxygenase in morphine synthesis N-terminal	--	--	--
Cluster-47007.5	111.11	117.92	111.73	43.63	42.33	38.62	3285	2730	2561	856	1025	849	-1.4891	3.19051e-171	8.08076e-169	down	1404	--	--	Clavaminate synthase-like protein [Dioscorea alata]	Y3136_ARATH RecName: Full=Clavaminate synthase-like protein At3g21360; EC=1.-.-.-;	A0A5P1EET4_ASPOF RecName: Full=TauD domain-containing protein {ECO:0000259|Pfam:PF02668};	--	GO:0005829,cytosol; GO:0005634,nucleus; GO:0046872,metal ion binding; GO:0016491,oxidoreductase activity; GO:0003674,molecular_function; GO:0005488,binding; GO:0043167,ion binding; GO:0043169,cation binding; GO:0003824,catalytic activity; GO:0005575,cellular_component; GO:0005622,intracellular anatomical structure; GO:0005737,cytoplasm; GO:0110165,cellular anatomical entity; GO:0043226,organelle;…	Taurine catabolism dioxygenase TauD, TfdA family	--	--	--
Cluster-37645.0	42.16	41.6	40.98	15.44	15.46	14.06	2657	2069	2024	651	802	665	-1.50823	1.03424e-170	2.60319e-168	down	2288	K09840 9-cis-epoxycarotenoid dioxygenase [EC:1.13.11.51] | (RefSeq) 9-cis-epoxycarotenoid dioxygenase NCED1, chloroplastic-like (A)	ko00906: Carotenoid biosynthesis; ko01100: Metabolic pathways; ko01110: Biosynthesis of secondary metabolites	carotenoid cleavage dioxygenase 4 [Lilium formosanum x Lilium longiflorum]	NCED1_ORYSJ RecName: Full=9-cis-epoxycarotenoid dioxygenase NCED1, chloroplastic {ECO:0000305}; Short=OsNCED1 {ECO:0000312|EMBL:AAW21317.1}; EC=1.13.11.51 {ECO:0000250|UniProtKB:O24592}; Flags: Precursor;	A0A387JTI9_9LILI SubName: Full=Carotenoid cleavage dioxygenase 4 {ECO:0000313|EMBL:BBE08044.1};	Beta, beta-carotene 15,15'-dioxygenase and related enzymes	GO:0009570,chloroplast stroma; GO:0045549,9-cis-epoxycarotenoid dioxygenase activity; GO:0010436,carotenoid dioxygenase activity; GO:0046872,metal ion binding; GO:0009688,abscisic acid biosynthetic process; GO:0016121,carotene catabolic process; GO:0003674,molecular_function; GO:0003824,catalytic activity; GO:0016491,oxidoreductase activity; GO:0016701,oxidoreductase activity, acting on single do…	Retinal pigment epithelial membrane protein	--	--	--
Cluster-26202.1	33.67	33.44	36.3	4.75	3.81	3.6	1130	866	938	102	102	88	-3.16413	2.0713e-170	5.18132e-168	down	1657	K18823 soyasaponin III rhamnosyltransferase [EC:2.4.1.273] | (RefSeq) soyasaponin III rhamnosyltransferase-like (A)	--	UDP-glycosyltransferase 91C1-like [Asparagus officinalis]	URT1_FRAAN RecName: Full=Putative UDP-rhamnose:rhamnosyltransferase 1; Short=FaRT1 {ECO:0000303|PubMed:16443693}; EC=2.4.1.- {ECO:0000250|UniProtKB:Q940V3}; AltName: Full=Glycosyltransferase 4; Short=FaGT4 {ECO:0000312|EMBL:AAU09445.1};	A0A5P1EZ14_ASPOF SubName: Full=Uncharacterized protein {ECO:0000313|EMBL:ONK71335.1};	UDP-glucuronosyl and UDP-glucosyl transferase	GO:0016021,integral component of membrane; GO:0008194,UDP-glycosyltransferase activity; GO:0003674,molecular_function; GO:0003824,catalytic activity; GO:0016740,transferase activity; GO:0016757,glycosyltransferase activity; GO:0005575,cellular_component; GO:0016020,membrane; GO:0031224,intrinsic component of membrane; GO:0110165,cellular anatomical entity	UDP-glucoronosyl and UDP-glucosyl transferase	--	--	--
Cluster-51677.1	67.58	80.26	77.31	6.04	5	5.57	1038	975	919	62	63	63	-3.80682	1.03604e-169	2.57573e-167	down	762	K01251 adenosylhomocysteinase [EC:3.13.2.1] | (RefSeq) adenosylhomocysteinase (A)	ko00270: Cysteine and methionine metabolism; ko01100: Metabolic pathways	Adenosylhomocysteinase [Actinidia chinensis var. chinensis]	SAHH_CATRO RecName: Full=Adenosylhomocysteinase; Short=AdoHcyase; EC=3.3.1.1; AltName: Full=S-adenosyl-L-homocysteine hydrolase;	A0A2R6S063_ACTCC RecName: Full=Adenosylhomocysteinase {ECO:0000256|ARBA:ARBA00022091}; EC=3.3.1.1 {ECO:0000256|ARBA:ARBA00012685}; AltName: Full=S-adenosyl-L-homocysteine hydrolase {ECO:0000256|ARBA:ARBA00033091};	S-adenosylhomocysteine hydrolase	GO:0004013,adenosylhomocysteinase activity; GO:0006730,one-carbon metabolic process; GO:0003674,molecular_function; GO:0003824,catalytic activity; GO:0016787,hydrolase activity; GO:0016801,hydrolase activity, acting on ether bonds; GO:0016802,trialkylsulfonium hydrolase activity; GO:0008150,biological_process; GO:0008152,metabolic process; GO:0009987,cellular process; GO:0044237,cellular metaboli…	S-adenosyl-L-homocysteine hydrolase	--	--	--
Cluster-51619.6	295.05	273.69	280.28	95.97	97.32	107.65	8469	6204	6275	1841	2295	2304	-1.53423	4.40346e-169	1.08809e-166	down	1189	K00059 3-oxoacyl-[acyl-carrier protein] reductase [EC:1.1.1.100] | (RefSeq) 3-oxoacyl-[acyl-carrier-protein] reductase 4-like isoform X1 (A)	ko00061: Fatty acid biosynthesis; ko00780: Biotin metabolism; ko01100: Metabolic pathways; ko01110: Biosynthesis of secondary metabolites; ko01212: Fatty acid metabolism; ko01240: Biosynthesis of cofactors	3-oxoacyl-[acyl-carrier-protein]	FABG_CUPLA RecName: Full=3-oxoacyl-[acyl-carrier-protein] reductase, chloroplastic; EC=1.1.1.100; AltName: Full=3-ketoacyl-acyl carrier protein reductase; Flags: Precursor;	A0A8B7CX65_PHODC SubName: Full=3-oxoacyl-[acyl-carrier-protein] reductase FabG-like {ECO:0000313|RefSeq:XP_008808086.1};	Reductases with broad range of substrate specificities	GO:0009507,chloroplast; GO:0004316,3-oxoacyl-[acyl-carrier-protein] reductase (NADPH) activity; GO:0051287,NAD binding; GO:0006633,fatty acid biosynthetic process; GO:0003674,molecular_function; GO:0003824,catalytic activity; GO:0004312,fatty acid synthase activity; GO:0016491,oxidoreductase activity; GO:0016614,oxidoreductase activity, acting on CH-OH group of donors; GO:0016616,oxidoreductase a…	short chain dehydrogenase	--	--	--
Cluster-22433.10	205.51	187.54	192.18	17.16	17.02	17.95	1135	820	797	62	76	70	-3.55672	2.84113e-166	6.93579e-164	down	446	--	--	NADH-ubiquinone reductase complex 1 MLRQ subunit protein [Dioscorea alata]	--	I1GSJ6_BRADI SubName: Full=Uncharacterized protein {ECO:0000313|EMBL:KQK15339.1, ECO:0000313|EnsemblPlants:KQK15339};	--	GO:0016021,integral component of membrane; GO:0005575,cellular_component; GO:0016020,membrane; GO:0031224,intrinsic component of membrane; GO:0110165,cellular anatomical entity	NADH-ubiquinone reductase complex 1 MLRQ subunit	--	--	--
Cluster-56754.4	2515.22	2389.09	2573.43	5994.97	5967.82	5606.76	40473	30380	32071	64398	78705	66675	1.19216	9.55652e-165	2.30517e-162	up	785	--	--	hypothetical protein LWI28_027174 [Acer negundo]	ASP_THECC RecName: Full=21 kDa seed protein; Flags: Precursor;	A0A1D1YCI2_9ARAE SubName: Full=Miraculin {ECO:0000313|EMBL:JAT52353.1};	--	GO:0004866,endopeptidase inhibitor activity; GO:0003674,molecular_function; GO:0004857,enzyme inhibitor activity; GO:0030234,enzyme regulator activity; GO:0030414,peptidase inhibitor activity; GO:0061134,peptidase regulator activity; GO:0061135,endopeptidase regulator activity; GO:0098772,molecular function regulator activity	Trypsin and protease inhibitor	--	--	--
Cluster-29883.0	128.49	116.91	127.95	35.29	34.96	33.28	2192	1576	1692	402	489	420	-1.89193	1.27409e-164	3.0551e-162	down	816	--	--	uncharacterized protein LOC103717368 [Phoenix dactylifera]	--	A0A8B7CQ59_PHODC SubName: Full=uncharacterized protein LOC103717368 {ECO:0000313|RefSeq:XP_008803944.2};	--	GO:0016021,integral component of membrane; GO:0005575,cellular_component; GO:0016020,membrane; GO:0031224,intrinsic component of membrane; GO:0110165,cellular anatomical entity	--	--	--	--
Cluster-38216.0	23.9	22.68	25.87	3.98	3.55	3.96	1325	1011	1134	135	171	177	-2.68407	1.3005e-162	3.10009e-160	down	2639	K14638 solute carrier family 15 (peptide/histidine transporter), member 3/4 | (RefSeq) protein NRT1/ PTR FAMILY 8.3 (A)	--	hypothetical protein KFK09_019845 [Dendrobium nobile]	PTR2_ARATH RecName: Full=Protein NRT1/ PTR FAMILY 8.3; Short=AtNPF8.3; AltName: Full=Histidine-transporting protein; AltName: Full=Peptide transporter PTR2;	A0A8B9A6M7_PHODC SubName: Full=protein NRT1/ PTR FAMILY 8.3-like {ECO:0000313|RefSeq:XP_038978884.1};	H+/oligopeptide symporter	GO:0005794,Golgi apparatus; GO:0016021,integral component of membrane; GO:0000325,plant-type vacuole; GO:0009705,plant-type vacuole membrane; GO:0005774,vacuolar membrane; GO:0005773,vacuole; GO:0071916,dipeptide transmembrane transporter activity; GO:0015334,high-affinity oligopeptide transmembrane transporter activity; GO:0042937,tripeptide transmembrane transporter activity; GO:0042938,dipepti…	POT family	--	--	--
Cluster-56076.0	194.84	205.21	198.81	94.36	101.02	97.05	4937	4106	3928	1598	2101	1829	-1.0713	1.50715e-162	3.57167e-160	down	1178	K17756 long-chain-alcohol oxidase [EC:1.1.3.20] | (RefSeq) long-chain-alcohol oxidase FAO4A-like (A)	--	NAC protein [Lilium pumilum]	NAC83_ARATH RecName: Full=NAC domain-containing protein 83 {ECO:0000303|PubMed:15029955}; Short=ANAC083 {ECO:0000303|PubMed:15029955}; AltName: Full=Protein VND-INTERACTING 2 {ECO:0000303|PubMed:20388856};	A0A4Y1P0P1_9LILI SubName: Full=NAC protein {ECO:0000313|EMBL:AXU39994.1};	--	GO:0005634,nucleus; GO:0003677,DNA binding; GO:0003700,DNA-binding transcription factor activity; GO:0010150,leaf senescence; GO:0045892,negative regulation of DNA-templated transcription; GO:0009737,response to abscisic acid; GO:0009651,response to salt stress; GO:0010089,xylem development; GO:0003674,molecular_function; GO:0003676,nucleic acid binding; GO:0005488,binding; GO:0097159,organic cyc…	No apical meristem (NAM) protein	NAC	TF	NAC
Cluster-277.30	33.36	34.29	35.37	0.34	0.41	0.18	1659	1353	1376	11	17	7	-6.81018	3.13818e-162	7.39369e-160	down	2051	K18812 cyclin D6, plant | (RefSeq) cyclin-D4-2-like (A)	--	hypothetical protein BC332_09694 [Capsicum chinense]	--	A0A2G3D0T7_CAPCH SubName: Full=Uncharacterized protein {ECO:0000313|EMBL:PHU24587.1};	--	--	--	--	--	--
Cluster-25373.5	66.28	62.14	62.52	13.85	10.44	10.88	2753	2037	2031	384	356	338	-2.4852	1.28146e-161	3.00174e-159	down	1600	K18857 alcohol dehydrogenase class-P [EC:1.1.1.1] | (RefSeq) ADH2, ADH6; alcohol dehydrogenase 2 (A)	ko00010: Glycolysis / Gluconeogenesis; ko00071: Fatty acid degradation; ko00350: Tyrosine metabolism; ko00592: alpha-Linolenic acid metabolism; ko00620: Pyruvate metabolism; ko01100: Metabolic pathways; ko01110: Biosynthesis of secondary metabolites	alcohol dehydrogenase-like protein isoform X1 [Cinnamomum micranthum f. kanehirae]	ADH_MALDO RecName: Full=Alcohol dehydrogenase; EC=1.1.1.1 {ECO:0000250|UniProtKB:P06525};	A0A443PZE4_9MAGN SubName: Full=Alcohol dehydrogenase-like protein isoform X1 {ECO:0000313|EMBL:RWR96108.1};	Alcohol dehydrogenase, class III	GO:0005737,cytoplasm; GO:0004022,alcohol dehydrogenase (NAD+) activity; GO:0008270,zinc ion binding; GO:0003674,molecular_function; GO:0003824,catalytic activity; GO:0016491,oxidoreductase activity; GO:0016614,oxidoreductase activity, acting on CH-OH group of donors; GO:0016616,oxidoreductase activity, acting on the CH-OH group of donors, NAD or NADP as acceptor; GO:0018455,alcohol dehydrogenase …	Zinc-binding dehydrogenase	--	--	--
Cluster-46161.8	65.78	49.98	55.03	566.41	588.58	483.66	253	160	151	1407	1795	1329	3.1779	5.47306e-161	1.27466e-158	up	550	--	--	--	--	--	--	--	--	--	--	--
Cluster-31106.0	894.56	888.33	971.46	300.69	306.09	264.63	4389	3456	3560	978	1215	918	-1.71283	1.54057e-160	3.56744e-158	down	428	--	--	putative lipid-transfer protein DIR1 [Asparagus officinalis]	DIRL1_ARATH RecName: Full=Putative lipid-transfer protein DIR1; AltName: Full=Protein DEFECTIVE IN INDUCED RESISTANCE 1; Flags: Precursor;	A0A5P1E5R0_ASPOF RecName: Full=AAI domain-containing protein {ECO:0000259|Pfam:PF14368};	--	GO:0048046,apoplast; GO:0005783,endoplasmic reticulum; GO:0009506,plasmodesma; GO:0099503,secretory vesicle; GO:0005504,fatty acid binding; GO:0043621,protein self-association; GO:0008270,zinc ion binding; GO:0006869,lipid transport; GO:0009627,systemic acquired resistance; GO:0009862,systemic acquired resistance, salicylic acid mediated signaling pathway; GO:0003674,molecular_function; GO:000548…	--	--	--	--
Cluster-43954.4	195.91	168.61	185.31	66.16	50.01	53.01	5613	4081	4191	1196	1242	1206	-1.75574	2.49493e-160	5.74458e-158	down	1292	K16040 trans-resveratrol di-O-methyltransferase [EC:2.1.1.240] | (RefSeq) trans-resveratrol di-O-methyltransferase (A)	ko00945: Stilbenoid, diarylheptanoid and gingerol biosynthesis; ko01110: Biosynthesis of secondary metabolites	Trans-resveratrol di-O-methyltransferase [Vitis vinifera]	ROMT_VITVI RecName: Full=Trans-resveratrol di-O-methyltransferase; EC=2.1.1.240; AltName: Full=Resveratrol O-methyltransferase; Short=ROMT; Short=VvROMT;	A0A5B7BVI5_DAVIN SubName: Full=Putative trans-resveratrol di-O-methyltransferase {ECO:0000313|EMBL:MPA72912.1}; EC=2.1.1.240 {ECO:0000313|EMBL:MPA72912.1};	Hydroxyindole-O-methyltransferase and related SAM-dependent methyltransferases	GO:0008171,O-methyltransferase activity; GO:0046983,protein dimerization activity; GO:0102303,resveratrol 3,5-O-dimethyltransferase activity; GO:0008757,S-adenosylmethionine-dependent methyltransferase activity; GO:0019438,aromatic compound biosynthetic process; GO:0032259,methylation; GO:0003674,molecular_function; GO:0003824,catalytic activity; GO:0008168,methyltransferase activity; GO:0016740,…	O-methyltransferase domain	--	--	--
Cluster-52204.1	504.71	483.61	510.87	191.48	188.1	170.72	4058	3077	3130	1024	1231	993	-1.49468	5.48921e-160	1.25675e-157	down	527	--	--	uncharacterized protein LOC105056475 [Elaeis guineensis]	--	A0A6I9S4P0_ELAGV SubName: Full=uncharacterized protein LOC105056475 {ECO:0000313|RefSeq:XP_010936991.1};	--	GO:0005509,calcium ion binding; GO:0003674,molecular_function; GO:0005488,binding; GO:0043167,ion binding; GO:0043169,cation binding; GO:0046872,metal ion binding	EF hand	--	--	--
Cluster-56754.23	51.51	48.06	55	193.56	212.99	196.45	520	383	426	1302	1756	1448	1.92088	1.3461e-159	3.06458e-157	up	593	--	--	kunitz trypsin inhibitor 5-like [Zingiber officinale]	MIRA_SYNDU RecName: Full=Miraculin; Short=MIR; Flags: Precursor;	A0A8J5LTP9_ZINOF SubName: Full=Uncharacterized protein {ECO:0000313|EMBL:KAG6525614.1};	--	GO:0004866,endopeptidase inhibitor activity; GO:0003674,molecular_function; GO:0004857,enzyme inhibitor activity; GO:0030234,enzyme regulator activity; GO:0030414,peptidase inhibitor activity; GO:0061134,peptidase regulator activity; GO:0061135,endopeptidase regulator activity; GO:0098772,molecular function regulator activity	Trypsin and protease inhibitor	--	--	--
Cluster-15832.0	28.56	30.02	29.58	4.95	4.42	4.9	1045	868	845	121	133	134	-2.66733	1.66315e-159	3.76523e-157	down	1453	K15121 solute carrier family 25, member 44 | (RefSeq) solute carrier family 25 member 44 (A)	--	solute carrier family 25 member 44 [Phoenix dactylifera]	SAMC2_ARATH RecName: Full=Probable S-adenosylmethionine carrier 2, chloroplastic; Flags: Precursor;	A0A8B7CEW7_PHODC SubName: Full=solute carrier family 25 member 44 {ECO:0000313|RefSeq:XP_008797732.2};	Predicted mitochondrial carrier protein	GO:0031969,chloroplast membrane; GO:0016021,integral component of membrane; GO:0005743,mitochondrial inner membrane; GO:0000095,S-adenosyl-L-methionine transmembrane transporter activity; GO:0003674,molecular_function; GO:0005215,transporter activity; GO:0008324,cation transmembrane transporter activity; GO:0015075,ion transmembrane transporter activity; GO:0015101,organic cation transmembrane tr…	Mitochondrial carrier protein	--	--	--
Cluster-57248.0	60.07	61.69	56.95	4.03	3.75	4.72	943	766	691	42	48	55	-3.88402	4.71623e-155	1.05591e-152	down	927	--	--	Hypoxia induced protein domain-containing protein [Dioscorea alata]	--	A0A834Z231_9MAGN RecName: Full=HIG1 domain-containing protein {ECO:0000259|PROSITE:PS51503};	--	--	--	--	--	--
Cluster-40485.0	20.5	20.71	19.95	3.61	3.12	4.14	1112	886	839	122	133	146	-2.65708	1.39412e-152	3.0704e-150	down	2082	K17913 carlactone synthase / all-trans-10'-apo-beta-carotenal 13,14-cleaving dioxygenase [EC:1.13.11.69 1.13.11.70] | (RefSeq) carotenoid cleavage dioxygenase 8 homolog B, chloroplastic-like (A)	ko00906: Carotenoid biosynthesis; ko01110: Biosynthesis of secondary metabolites	carotenoid cleavage dioxygenase 8 b [Lilium hybrid cultivar]	CCD8B_ORYSJ RecName: Full=Carotenoid cleavage dioxygenase 8 homolog B, chloroplastic; Short=OsCCD8b; EC=1.13.11.69 {ECO:0000269|PubMed:22422982}; EC=1.13.11.70 {ECO:0000269|PubMed:18637791}; AltName: Full=Protein DWARF-10; AltName: Full=Protein MAX4 homolog; Flags: Precursor;	A0A167QB57_9LILI SubName: Full=Carotenoid cleavage dioxygenase 8 b {ECO:0000313|EMBL:ANB49722.2};	Beta, beta-carotene 15,15'-dioxygenase and related enzymes	GO:0009507,chloroplast; GO:0102396,9-cis-10'-apo-beta-carotenal cleavage oxygenase activity; GO:0102251,all-trans-beta-apo-10'-carotenal cleavage oxygenase activity; GO:0010436,carotenoid dioxygenase activity; GO:0046872,metal ion binding; GO:0016702,oxidoreductase activity, acting on single donors with incorporation of molecular oxygen, incorporation of two atoms of oxygen; GO:0016121,carotene c…	Retinal pigment epithelial membrane protein	--	--	--
Cluster-49191.11	201.96	199.52	206.51	122.35	113.85	135.19	4449	3552	3539	1457	1729	1460	-1.14938	2.55386e-152	5.5942e-150	down	1443	K05350 beta-glucosidase [EC:3.2.1.21] | (RefSeq) probable inactive beta-glucosidase 14 (A)	ko00460: Cyanoamino acid metabolism; ko00500: Starch and sucrose metabolism; ko00999: Biosynthesis of various plant secondary metabolites; ko01100: Metabolic pathways; ko01110: Biosynthesis of secondary metabolites	probable inactive beta-glucosidase 14 [Asparagus officinalis]	BGL16_ORYSJ RecName: Full=Beta-glucosidase 16 {ECO:0000303|PubMed:17196101}; Short=Os4bglu16 {ECO:0000303|PubMed:17196101}; EC=3.2.1.21 {ECO:0000269|PubMed:25219312}; Flags: Precursor;	A0A6V7QKV0_ANACO SubName: Full=Uncharacterized protein {ECO:0000313|EMBL:CAD1843749.1};	Beta-glucosidase, lactase phlorizinhydrolase, and related proteins	GO:0033907,beta-D-fucosidase activity; GO:0004565,beta-galactosidase activity; GO:0008422,beta-glucosidase activity; GO:0047782,coniferin beta-glucosidase activity; GO:0102483,scopolin beta-glucosidase activity; GO:0005975,carbohydrate metabolic process; GO:0033491,coniferin metabolic process; GO:0016137,glycoside metabolic process; GO:0003674,molecular_function; GO:0003824,catalytic activity; GO…	Glycosyl hydrolase family 1	--	--	--
Cluster-34327.2	67.95	66.28	66.02	179.28	167.32	165.24	1539	1143	1117	2719	3162	2824	1.36476	1.14386e-151	2.49214e-149	up	1303	K09873 aquaporin TIP | (RefSeq) aquaporin TIP1-1 (A)	--	aquaporin TIP1-1 [Eucalyptus grandis]	TIP11_ORYSJ RecName: Full=Probable aquaporin TIP1-1; AltName: Full=Tonoplast intrinsic protein 1-1; Short=OsTIP1;1; AltName: Full=rTIP1;	A0A059A3U6_EUCGR SubName: Full=Uncharacterized protein {ECO:0000313|EMBL:KCW48797.1};	Aquaporin (major intrinsic protein family)	GO:0016021,integral component of membrane; GO:0016020,membrane; GO:0009705,plant-type vacuole membrane; GO:0015250,water channel activity; GO:0006833,water transport; GO:0003674,molecular_function; GO:0005215,transporter activity; GO:0005372,water transmembrane transporter activity; GO:0015267,channel activity; GO:0015318,inorganic molecular entity transmembrane transporter activity; GO:0022803,p…	Major intrinsic protein	--	--	--
Cluster-43286.0	116.77	119.07	117.45	47.9	45.76	51.57	3748	3051	2958	1028	1202	1232	-1.33128	2.64888e-151	5.74028e-149	down	1900	K11883 RNA-binding protein NOB1 | (RefSeq) uncharacterized protein LOC106316952 (A)	ko03008: Ribosome biogenesis in eukaryotes	PREDICTED: uncharacterized protein LOC103977233 [Musa acuminata subsp. malaccensis]	--	A0A804I754_MUSAM RecName: Full=PfkB domain-containing protein {ECO:0000259|Pfam:PF00294};	Possible pfkB family carbohydrate kinase	--	pfkB family carbohydrate kinase	--	--	--
Cluster-36420.0	59.31	61.76	63.73	165.6	149.47	153.78	2241	1848	1843	4208	4629	4324	1.31503	9.11179e-150	1.96407e-147	up	1489	K12930 anthocyanidin 3-O-glucosyltransferase [EC:2.4.1.115] | (RefSeq) anthocyanidin 3-O-glucosyltransferase 7-like (A)	ko00942: Anthocyanin biosynthesis; ko01100: Metabolic pathways; ko01110: Biosynthesis of secondary metabolites	UDP-glucose: anthocyanidin 3-O-glucosyltransferase [Lilium hybrid cultivar]	U78D2_ARATH RecName: Full=Flavonol 3-O-glucosyltransferase; EC=2.4.1.91 {ECO:0000269|PubMed:15352060, ECO:0000269|PubMed:15807784, ECO:0000269|PubMed:23549747}; AltName: Full=Anthocyanin 3-O-glucosyltransferase {ECO:0000305}; AltName: Full=UDP glucose:flavonoid 3-O-glucosyltransferase {ECO:0000305}; AltName: Full=UDP-glycosyltransferase 78D2 {ECO:0000305};	A0A1X9T578_9LILI RecName: Full=Glycosyltransferase {ECO:0000256|RuleBase:RU362057}; EC=2.4.1.- {ECO:0000256|RuleBase:RU362057};	UDP-glucuronosyl and UDP-glucosyl transferase	GO:0047213,anthocyanidin 3-O-glucosyltransferase activity; GO:0102360,daphnetin 3-O-glucosyltransferase activity; GO:0047893,flavonol 3-O-glucosyltransferase activity; GO:0102425,myricetin 3-O-glucosyltransferase activity; GO:0080043,quercetin 3-O-glucosyltransferase activity; GO:0035251,UDP-glucosyltransferase activity; GO:0009698,phenylpropanoid metabolic process; GO:0003674,molecular_function;…	UDP-glucoronosyl and UDP-glucosyl transferase	--	--	--
Cluster-22094.22	42.69	41.34	39.31	4.94	5.4	5.64	1045	799	749	80	108	102	-2.9951	1.24009e-149	2.65892e-147	down	1054	--	--	--	--	--	--	--	--	--	--	--
Cluster-382.5	399.94	406.73	447.21	8.54	17.46	9.65	972	805	783	16	31	14	-5.23248	2.68821e-149	5.73353e-147	down	438	--	--	hypothetical protein MUK42_29061 [Musa troglodytarum]	--	A0A8B7MV90_PHODC SubName: Full=uncharacterized protein LOC108511386 {ECO:0000313|RefSeq:XP_017698840.1};	--	--	--	--	--	--
Cluster-53779.0	46.47	44.7	45.73	10.73	10.14	9.65	1255	952	963	192	223	192	-2.21935	4.81085e-149	1.02071e-146	down	1397	K12386 cystinosin | (RefSeq) cystinosin homolog (A)	--	cystinosin [Cocos nucifera]	CTNS_ARATH RecName: Full=Cystinosin homolog;	A0A1D1XWJ2_9ARAE SubName: Full=Cystinosin {ECO:0000313|EMBL:JAT46742.1}; Flags: Fragment;	Cystine transporter Cystinosin	GO:0016021,integral component of membrane; GO:0005765,lysosomal membrane; GO:0000325,plant-type vacuole; GO:0005774,vacuolar membrane; GO:0015184,L-cystine transmembrane transporter activity; GO:0015811,L-cystine transport; GO:0000099,sulfur amino acid transmembrane transporter activity; GO:0003674,molecular_function; GO:0005215,transporter activity; GO:0005342,organic acid transmembrane transpor…	PQ loop repeat	--	--	--
Cluster-43418.0	187.41	190.6	195.09	96.14	88.98	86.38	6023	4837	4895	2066	2351	2073	-1.11548	4.25544e-148	8.98165e-146	down	1299	K05953 nicotianamine synthase [EC:2.5.1.43] | (RefSeq) nicotianamine synthase (A)	ko00270: Cysteine and methionine metabolism; ko00999: Biosynthesis of various plant secondary metabolites; ko01100: Metabolic pathways; ko01110: Biosynthesis of secondary metabolites	nicotianamine synthase [Cinnamomum micranthum f. kanehirae]	NAS_SOLLC RecName: Full=Nicotianamine synthase; EC=2.5.1.43; AltName: Full=Chloronerva; AltName: Full=S-adenosyl-L-methionine:S-adenosyl-L-methionine:S-adenosyl-methionine 3-amino-3-carboxypropyltransferase;	A0A1D1YV65_9ARAE RecName: Full=Nicotianamine synthase {ECO:0000256|RuleBase:RU368095}; EC=2.5.1.43 {ECO:0000256|RuleBase:RU368095}; Flags: Fragment;	--	GO:0030410,nicotianamine synthase activity; GO:0030418,nicotianamine biosynthetic process; GO:0003674,molecular_function; GO:0003824,catalytic activity; GO:0016740,transferase activity; GO:0016765,transferase activity, transferring alkyl or aryl (other than methyl) groups; GO:0006082,organic acid metabolic process; GO:0006576,cellular biogenic amine metabolic process; GO:0006807,nitrogen compound…	Nicotianamine synthase protein	--	--	--
Cluster-40791.12	82.69	78.8	87.07	190.76	189.71	180.96	2639	1986	2169	4071	4978	4312	1.1387	1.00737e-147	2.11516e-145	up	1292	--	--	clavaminate synthase-like protein At3g21360 [Telopea speciosissima]	Y3136_ARATH RecName: Full=Clavaminate synthase-like protein At3g21360; EC=1.-.-.-;	A0A5P1EET4_ASPOF RecName: Full=TauD domain-containing protein {ECO:0000259|Pfam:PF02668};	--	GO:0005829,cytosol; GO:0005634,nucleus; GO:0046872,metal ion binding; GO:0016491,oxidoreductase activity; GO:0003674,molecular_function; GO:0005488,binding; GO:0043167,ion binding; GO:0043169,cation binding; GO:0003824,catalytic activity; GO:0005575,cellular_component; GO:0005622,intracellular anatomical structure; GO:0005737,cytoplasm; GO:0110165,cellular anatomical entity; GO:0043226,organelle;…	Taurine catabolism dioxygenase TauD, TfdA family	--	--	--
Cluster-35844.14	993.88	960.29	971.15	2608.66	2491	2417.08	5212	3992	3818	9066	10574	8982	1.30516	4.09898e-147	8.56221e-145	up	437	--	--	Proteinase inhibitor I3 [Cinnamomum micranthum f. kanehirae]	ASP_THECC RecName: Full=21 kDa seed protein; Flags: Precursor;	A0A3S3NM42_9MAGN SubName: Full=Proteinase inhibitor I3 {ECO:0000313|EMBL:RWR90394.1};	--	GO:0004866,endopeptidase inhibitor activity; GO:0003674,molecular_function; GO:0004857,enzyme inhibitor activity; GO:0030234,enzyme regulator activity; GO:0030414,peptidase inhibitor activity; GO:0061134,peptidase regulator activity; GO:0061135,endopeptidase regulator activity; GO:0098772,molecular function regulator activity	Trypsin and protease inhibitor	--	--	--
Cluster-39542.0	12.45	13.67	13.27	39.53	37.93	40.25	690	598	576	1466	1731	1673	1.54688	9.50606e-147	1.9755e-144	up	2045	K10260 F-box and WD-40 domain protein 7 | (RefSeq) WD40 repeat protein (A)	ko04120: Ubiquitin mediated proteolysis	U-box domain-containing protein 18 [Cocos nucifera]	PUB19_ARATH RecName: Full=U-box domain-containing protein 19; EC=2.3.2.27; AltName: Full=Plant U-box protein 19; AltName: Full=RING-type E3 ubiquitin transferase PUB19 {ECO:0000305};	A0A8K0IPU8_COCNU SubName: Full=U-box domain-containing protein 18 {ECO:0000313|EMBL:KAG1364075.1};	FOG: Armadillo/beta-catenin-like repeats	GO:0005737,cytoplasm; GO:0005634,nucleus; GO:0004842,ubiquitin-protein transferase activity; GO:0010029,regulation of seed germination; GO:0003674,molecular_function; GO:0003824,catalytic activity; GO:0016740,transferase activity; GO:0019787,ubiquitin-like protein transferase activity; GO:0140096,catalytic activity, acting on a protein; GO:0007275,multicellular organism development; GO:0008150,bi…	U-box domain	--	--	--
Cluster-54260.0	195.11	181.55	186.62	80.18	77.89	81.67	4158	3042	3100	1128	1397	1289	-1.26655	5.14353e-145	1.06345e-142	down	983	K02069 UDP-glucose/iron transport system permease protein | (RefSeq) UPF0014 membrane protein STAR2-like (A)	--	PREDICTED: UPF0014 membrane protein STAR2-like [Musa acuminata subsp. malaccensis]	ALS3_ARATH RecName: Full=Protein ALUMINUM SENSITIVE 3; AltName: Full=ABC transporter I family member 16; Short=ABC transporter ABCI.16; Short=AtABCI16; AltName: Full=ybbM homolog protein;	A0A804KVT6_MUSAM SubName: Full=(wild Malaysian banana) hypothetical protein {ECO:0000313|EMBL:CAG1853417.1};	--	GO:0005887,integral component of plasma membrane; GO:0005886,plasma membrane; GO:0010044,response to aluminum ion; GO:0008150,biological_process; GO:0010035,response to inorganic substance; GO:0010038,response to metal ion; GO:0042221,response to chemical; GO:0050896,response to stimulus; GO:0005575,cellular_component; GO:0016020,membrane; GO:0016021,integral component of membrane; GO:0031224,int…	Uncharacterised protein family (UPF0014)	--	--	--
Cluster-46203.13	677.97	713.98	731.58	351.69	355.53	340.46	4456	3727	3648	1541	1903	1608	-1.06778	1.67672e-144	3.43168e-142	down	717	K00454 lipoxygenase [EC:1.13.11.12] | (RefSeq) linoleate 13S-lipoxygenase 2-1, chloroplastic (A)	ko00591: Linoleic acid metabolism; ko00592: alpha-Linolenic acid metabolism; ko01100: Metabolic pathways; ko01110: Biosynthesis of secondary metabolites	lipoxygenase [Lilium regale]	LOX2_TANCI RecName: Full=Lipoxygenase 2, chloroplastic {ECO:0000303|PubMed:23893337}; Short=TcLOX2 {ECO:0000303|PubMed:23893337}; EC=1.13.11.- {ECO:0000255|PROSITE-ProRule:PRU00726}; Flags: Precursor;	A0A248SMI9_LILRE RecName: Full=Lipoxygenase {ECO:0000256|RuleBase:RU003975}; EC=1.13.11.- {ECO:0000256|RuleBase:RU003975};	--	GO:0009507,chloroplast; GO:0046872,metal ion binding; GO:0016702,oxidoreductase activity, acting on single donors with incorporation of molecular oxygen, incorporation of two atoms of oxygen; GO:0006633,fatty acid biosynthetic process; GO:0031408,oxylipin biosynthetic process; GO:0003674,molecular_function; GO:0005488,binding; GO:0043167,ion binding; GO:0043169,cation binding; GO:0003824,catalyti…	Lipoxygenase	--	--	--
Cluster-50177.0	149.39	153.09	148.74	54.14	59.31	53.57	2278	1845	1755	551	741	603	-1.4726	1.04008e-142	2.09692e-140	down	758	--	--	--	--	--	--	--	--	--	--	--
Cluster-30133.2	111.03	107.8	106.58	45.93	50.44	49.61	4892	3750	3674	1353	1829	1636	-1.19167	1.22616e-141	2.45984e-139	down	1681	--	--	--	--	--	--	--	--	--	--	--
Cluster-954.9	60.6	58.63	62.19	1.48	0.98	1.56	1022	785	801	16	14	18	-5.59923	7.149e-141	1.42712e-138	down	876	--	--	ADP-ribosylation-containing protein [Dioscorea alata]	SRO5_ARATH RecName: Full=Probable inactive poly [ADP-ribose] polymerase SRO5; AltName: Full=Protein SIMILAR TO RCD ONE 5;	A0A5P1EZS0_ASPOF SubName: Full=Uncharacterized protein {ECO:0000313|EMBL:ONK71596.1};	--	GO:0005739,mitochondrion; GO:0016363,nuclear matrix; GO:0003950,NAD+ ADP-ribosyltransferase activity; GO:0071456,cellular response to hypoxia; GO:0072593,reactive oxygen species metabolic process; GO:0009651,response to salt stress; GO:0003674,molecular_function; GO:0003824,catalytic activity; GO:0016740,transferase activity; GO:0016757,glycosyltransferase activity; GO:0016763,pentosyltransferase…	RCD1-SRO-TAF4 (RST) plant domain	--	--	--
Cluster-52896.0	24.02	21.7	23.14	81.74	87.81	77.93	635	454	473	1444	1902	1525	1.80385	8.31997e-141	1.65274e-138	up	1695	K16283 E3 ubiquitin-protein ligase SDIR1 [EC:2.3.2.27] | (RefSeq) E3 ubiquitin-protein ligase SDIR1 (A)	--	probable E3 ubiquitin-protein ligase RHY1A [Elaeis guineensis]	RHY1A_ARATH RecName: Full=Probable E3 ubiquitin-protein ligase RHY1A {ECO:0000305}; EC=2.3.2.27; AltName: Full=RING-H2 finger Y1a {ECO:0000303|PubMed:9781696}; AltName: Full=RING-H2 zinc finger protein RHY1a {ECO:0000305}; AltName: Full=RING-type E3 ubiquitin transferase RHY1A {ECO:0000305};	A0A6I9SET4_ELAGV SubName: Full=probable E3 ubiquitin-protein ligase RHY1A {ECO:0000313|RefSeq:XP_010942165.1};	FOG: Predicted E3 ubiquitin ligase	GO:0046872,metal ion binding; GO:0016740,transferase activity; GO:0016567,protein ubiquitination; GO:0003674,molecular_function; GO:0005488,binding; GO:0043167,ion binding; GO:0043169,cation binding; GO:0003824,catalytic activity; GO:0006807,nitrogen compound metabolic process; GO:0008150,biological_process; GO:0008152,metabolic process; GO:0019538,protein metabolic process; GO:0032446,protein mo…	--	--	--	--
Cluster-51592.2	0.27	0.19	0.26	38.75	40.8	40.86	11	6	8	1093	1417	1291	7.40888	6.05987e-139	1.1979e-136	up	1630	K21926 (+)-alpha-terpineol/(4S)-limonene synthase [EC:4.2.3.112 4.2.3.16] | (RefSeq) monoterpene synthase-like isoform X1 (A)	ko00902: Monoterpenoid biosynthesis; ko01100: Metabolic pathways; ko01110: Biosynthesis of secondary metabolites	myrcene synthase [Lilium sp. BT-2016]	TPS7_HEDCO RecName: Full=Monoterpene synthase 7, chloroplastic {ECO:0000303|PubMed:25056927}; Short=HcTPS7 {ECO:0000303|PubMed:25056927}; AltName: Full=Alpha-pinene synthase {ECO:0000303|PubMed:25056927}; EC=4.2.3.- {ECO:0000269|PubMed:25056927}; AltName: Full=Alpha-terpinene synthase {ECO:0000303|PubMed:25056927}; EC=4.2.3.115 {ECO:0000269|PubMed:25056927}; AltName: Full=Beta-phellandrene syntha…	A0A144J2D9_9LILI SubName: Full=Myrcene synthase {ECO:0000313|EMBL:AMT81307.1};	--	GO:0009507,chloroplast; GO:0102903,gamma-terpinene synthase activity; GO:0000287,magnesium ion binding; GO:0050551,myrcene synthase activity; GO:0050550,pinene synthase activity; GO:0080015,sabinene synthase activity; GO:0010333,terpene synthase activity; GO:0016102,diterpenoid biosynthetic process; GO:0010597,green leaf volatile biosynthetic process; GO:0016099,monoterpenoid biosynthetic process…	Terpene synthase family, metal binding domain	--	--	--
Cluster-348.1	48.53	43.93	39.51	2.43	2.25	1.83	1143	797	716	36	40	34	-4.41769	1.36479e-138	2.67183e-136	down	1173	K26267 SAP30-binding protein | (RefSeq) LOW QUALITY PROTEIN: uncharacterized protein LOC109797383 (A)	--	Retrovirus-related Pol polyprotein from transposon TNT 1-94 [Vitis vinifera]	POLX_TOBAC RecName: Full=Retrovirus-related Pol polyprotein from transposon TNT 1-94; Includes: RecName: Full=Protease; EC=3.4.23.-; Includes: RecName: Full=Reverse transcriptase; EC=2.7.7.49; Includes: RecName: Full=Endonuclease;	A0A438DW20_VITVI SubName: Full=Retrovirus-related Pol polyprotein from transposon TNT 1-94 {ECO:0000313|EMBL:RVW39706.1};	FOG: Transposon-encoded proteins with TYA, reverse transcriptase, integrase domains in various combinations	GO:0004190,aspartic-type endopeptidase activity; GO:0004519,endonuclease activity; GO:0003676,nucleic acid binding; GO:0003964,RNA-directed DNA polymerase activity; GO:0008270,zinc ion binding; GO:0015074,DNA integration; GO:0006508,proteolysis; GO:0003674,molecular_function; GO:0003824,catalytic activity; GO:0004175,endopeptidase activity; GO:0008233,peptidase activity; GO:0016787,hydrolase acti…	--	--	--	--
Cluster-51619.2	187.95	170.99	169.64	65.85	63.51	65.72	5458	3905	3835	1288	1525	1452	-1.45795	5.24649e-138	1.02216e-135	down	1540	K00059 3-oxoacyl-[acyl-carrier protein] reductase [EC:1.1.1.100] | (RefSeq) 3-oxoacyl-[acyl-carrier-protein] reductase 4-like isoform X1 (A)	ko00061: Fatty acid biosynthesis; ko00780: Biotin metabolism; ko01100: Metabolic pathways; ko01110: Biosynthesis of secondary metabolites; ko01212: Fatty acid metabolism; ko01240: Biosynthesis of cofactors	PREDICTED: uncharacterized protein LOC109241215 [Nicotiana attenuata]	FABG_CUPLA RecName: Full=3-oxoacyl-[acyl-carrier-protein] reductase, chloroplastic; EC=1.1.1.100; AltName: Full=3-ketoacyl-acyl carrier protein reductase; Flags: Precursor;	A0A6I9SHR7_ELAGV SubName: Full=uncharacterized protein LOC105061240 {ECO:0000313|RefSeq:XP_010943529.1};	Reductases with broad range of substrate specificities	GO:0009507,chloroplast; GO:0004316,3-oxoacyl-[acyl-carrier-protein] reductase (NADPH) activity; GO:0051287,NAD binding; GO:0006633,fatty acid biosynthetic process; GO:0003674,molecular_function; GO:0003824,catalytic activity; GO:0004312,fatty acid synthase activity; GO:0016491,oxidoreductase activity; GO:0016614,oxidoreductase activity, acting on CH-OH group of donors; GO:0016616,oxidoreductase a…	short chain dehydrogenase	--	--	--
Cluster-50809.11	87.54	84.56	86.33	47.68	45.12	46.35	3673	2831	2902	1223	1527	1394	-1.01964	4.64875e-137	8.97077e-135	down	1781	K20617 cytochrome P450 family 71 subfamily A | (RefSeq) cytochrome P450 71A1-like (A)	--	cytochrome P450 71A1 [Fritillaria cirrhosa]	C7317_PRUMU RecName: Full=Cytochrome P450 736A117 {ECO:0000303|PubMed:25015725}; EC=1.14.-.- {ECO:0000305};	A0A1L7H7V3_9LILI SubName: Full=Cytochrome P450 71A1 {ECO:0000313|EMBL:APU50916.1};	Cytochrome P450 CYP2 subfamily	GO:0016021,integral component of membrane; GO:0020037,heme binding; GO:0005506,iron ion binding; GO:0004497,monooxygenase activity; GO:0016705,oxidoreductase activity, acting on paired donors, with incorporation or reduction of molecular oxygen; GO:0003674,molecular_function; GO:0005488,binding; GO:0046906,tetrapyrrole binding; GO:0097159,organic cyclic compound binding; GO:1901363,heterocyclic c…	Cytochrome P450	--	--	--
Cluster-44487.8	47.35	50.4	52.18	8.31	5.86	5.51	1461	1228	1256	171	148	126	-2.98111	1.41301e-136	2.70098e-134	down	1258	K07198 5'-AMP-activated protein kinase, catalytic alpha subunit [EC:2.7.11.11] | (RefSeq) CBL-interacting serine/threonine-protein kinase 25 (A)	--	CBL-interacting serine/threonine-protein kinase 5 [Phoenix dactylifera]	CIPKG_ORYSJ RecName: Full=CBL-interacting protein kinase 16; EC=2.7.11.1; AltName: Full=OsCIPK16;	A0A8B8J8A7_PHODC RecName: Full=Non-specific serine/threonine protein kinase {ECO:0000256|ARBA:ARBA00012513}; EC=2.7.11.1 {ECO:0000256|ARBA:ARBA00012513};	Serine/threonine protein kinase	GO:0005524,ATP binding; GO:0106310,protein serine kinase activity; GO:0004674,protein serine/threonine kinase activity; GO:0006468,protein phosphorylation; GO:0007165,signal transduction; GO:0000166,nucleotide binding; GO:0003674,molecular_function; GO:0005488,binding; GO:0017076,purine nucleotide binding; GO:0030554,adenyl nucleotide binding; GO:0032553,ribonucleotide binding; GO:0032555,purine …	Protein kinase domain	--	--	--
Cluster-46030.0	38.28	40.29	37.46	5.68	4.86	5.82	917	762	698	91	95	103	-2.87539	6.91586e-136	1.30962e-133	down	1037	K03921 acyl-[acyl-carrier-protein] desaturase [EC:1.14.19.2 1.14.19.11 1.14.19.26] | (RefSeq) stearoyl-[acyl-carrier-protein] 9-desaturase, chloroplastic-like (A)	ko00061: Fatty acid biosynthesis; ko01040: Biosynthesis of unsaturated fatty acids; ko01100: Metabolic pathways; ko01212: Fatty acid metabolism	stearoyl-[acyl-carrier-protein]	STAD_ELAGV RecName: Full=Stearoyl-[acyl-carrier-protein] 9-desaturase, chloroplastic; Short=Stearoyl-ACP desaturase; EC=1.14.19.2 {ECO:0000250|UniProtKB:P22337}; AltName: Full=Acyl-[acyl-carrier-protein] desaturase; Flags: Precursor;	A0A6I9RK35_ELAGV RecName: Full=Acyl-[acyl-carrier-protein] desaturase {ECO:0000256|RuleBase:RU000582}; EC=1.14.19.- {ECO:0000256|RuleBase:RU000582};	--	GO:0009507,chloroplast; GO:0045300,acyl-[acyl-carrier-protein] desaturase activity; GO:0046872,metal ion binding; GO:0102786,stearoyl-[acp] desaturase activity; GO:0006633,fatty acid biosynthetic process; GO:0003674,molecular_function; GO:0003824,catalytic activity; GO:0016491,oxidoreductase activity; GO:0016705,oxidoreductase activity, acting on paired donors, with incorporation or reduction of …	Fatty acid desaturase	--	--	--
Cluster-35844.31	50.35	39.75	48.26	379.87	369.11	353.45	152	95	106	757	897	732	2.92599	5.01289e-135	9.44848e-133	up	364	--	--	21 kDa seed protein, putative [Theobroma cacao]	ASP_THECC RecName: Full=21 kDa seed protein; Flags: Precursor;	A0A061E5P2_THECC SubName: Full=21 kDa seed protein, putative {ECO:0000313|EMBL:EOX97588.1};	--	GO:0004866,endopeptidase inhibitor activity; GO:0003674,molecular_function; GO:0004857,enzyme inhibitor activity; GO:0030234,enzyme regulator activity; GO:0030414,peptidase inhibitor activity; GO:0061134,peptidase regulator activity; GO:0061135,endopeptidase regulator activity; GO:0098772,molecular function regulator activity	Trypsin and protease inhibitor	--	--	--
Cluster-56754.13	8.36	4.52	10.13	171.74	192.28	195.21	38	16	35	529	723	639	4.5693	7.49133e-135	1.40546e-132	up	418	--	--	factor Xa inhibitor BuXI-like [Prosopis alba]	KTI4_ARATH RecName: Full=Kunitz trypsin inhibitor 4 {ECO:0000303|PubMed:30042779}; Short=AtKTI4 {ECO:0000303|PubMed:30042779}; AltName: Full=Kunitz trypsin inhibitor 1 {ECO:0000303|PubMed:19825555}; Short=AtKTI1 {ECO:0000303|PubMed:19825555}; AltName: Full=Trypsin protease inhibitor {ECO:0000303|PubMed:16236154}; Flags: Precursor;	A0A833QA83_9POAL SubName: Full=Miraculin-like protein {ECO:0000313|EMBL:KAF3322330.1};	--	GO:0005783,endoplasmic reticulum; GO:0005739,mitochondrion; GO:0099503,secretory vesicle; GO:0004869,cysteine-type endopeptidase inhibitor activity; GO:0004866,endopeptidase inhibitor activity; GO:0004867,serine-type endopeptidase inhibitor activity; GO:0042742,defense response to bacterium; GO:0012501,programmed cell death; GO:0042542,response to hydrogen peroxide; GO:0009625,response to insect;…	--	--	--	--
Cluster-28804.0	0.88	0.89	0.88	9.75	9.35	9.61	69	55	54	510	603	565	3.40055	1.79046e-134	3.34363e-132	up	2906	K13447 respiratory burst oxidase [EC:1.6.3.- 1.11.1.-] | (RefSeq) RHD2L1-1; hypothetical protein (A)	ko04016: MAPK signaling pathway - plant; ko04626: Plant-pathogen interaction	putative respiratory burst oxidase homolog protein H [Phoenix dactylifera]	RBOHH_ARATH RecName: Full=Putative respiratory burst oxidase homolog protein H; EC=1.11.1.-; EC=1.6.3.-; AltName: Full=NADPH oxidase RBOHH; Short=AtRBOHH;	A0A8B7BR38_PHODC SubName: Full=putative respiratory burst oxidase homolog protein H {ECO:0000313|RefSeq:XP_008783635.1};	Ferric reductase, NADH/NADPH oxidase and related proteins	GO:0016021,integral component of membrane; GO:0005886,plasma membrane; GO:0005509,calcium ion binding; GO:0000293,ferric-chelate reductase activity; GO:0016174,NAD(P)H oxidase H2O2-forming activity; GO:0004601,peroxidase activity; GO:0003674,molecular_function; GO:0005488,binding; GO:0043167,ion binding; GO:0043169,cation binding; GO:0046872,metal ion binding; GO:0003824,catalytic activity; GO:00…	Ferric reductase NAD binding domain	--	--	--
Cluster-37522.57	96.73	101.2	96.22	298.71	282.52	270.81	964	798	735	1984	2300	1970	1.48933	1.5351e-133	2.84056e-131	up	589	K05387 glutamate receptor, ionotropic, plant | (RefSeq) LOW QUALITY PROTEIN: glutamate receptor 2.3-like (A)	--	pathogenesis-related protein 10 [Lilium regale]	PR1_ASPOF RecName: Full=Pathogenesis-related protein 1; Short=AOPR1;	W5RWR8_LILRE SubName: Full=Pathogenesis-related protein 10 {ECO:0000313|EMBL:AHG94648.1};	--	GO:0005737,cytoplasm; GO:0010427,abscisic acid binding; GO:0004864,protein phosphatase inhibitor activity; GO:0038023,signaling receptor activity; GO:0009738,abscisic acid-activated signaling pathway; GO:0006952,defense response; GO:0009607,response to biotic stimulus; GO:0003674,molecular_function; GO:0005488,binding; GO:0008289,lipid binding; GO:0019840,isoprenoid binding; GO:0031406,carboxylic…	Pathogenesis-related protein Bet v 1 family	--	--	--
Cluster-55611.0	23.05	24.04	24.42	5.27	6.47	7.38	1453	1185	1197	215	323	300	-2.03768	4.3328e-133	7.98103e-131	down	2323	K17471 sulfate transporter 3 | (RefSeq) probable sulfate transporter 3.4 (A)	--	probable sulfate transporter 3.4 [Asparagus officinalis]	SUT34_ARATH RecName: Full=Probable sulfate transporter 3.4;	A0A5P1FR21_ASPOF RecName: Full=STAS domain-containing protein {ECO:0000259|PROSITE:PS50801};	Sulfate/bicarbonate/oxalate exchanger SAT-1 and related transporters (SLC26 family)	GO:0005887,integral component of plasma membrane; GO:0005886,plasma membrane; GO:0009506,plasmodesma; GO:0015301,NA; GO:0008271,secondary active sulfate transmembrane transporter activity; GO:0015293,symporter activity; GO:0006817,phosphate ion transport; GO:0003674,molecular_function; GO:0005215,transporter activity; GO:0008509,anion transmembrane transporter activity; GO:0015075,ion transmembra…	Sulfate permease family	--	--	--
Cluster-56775.12	68.46	62.83	69.43	18.91	17.48	19.43	1712	1241	1353	316	359	361	-1.8883	1.03068e-131	1.88142e-129	down	1071	K24193 MFS transporter, SP family, sugar:H+ symporter | (RefSeq) sugar transport protein 13-like isoform X1 (A)	--	polygalacturonase inhibitor-like [Elaeis guineensis]	PGIP_PYRCO RecName: Full=Polygalacturonase inhibitor; AltName: Full=Polygalacturonase-inhibiting protein; Short=PGIG; Flags: Precursor;	A0A6I9SIT9_ELAGV SubName: Full=polygalacturonase inhibitor-like {ECO:0000313|RefSeq:XP_010943538.2};	--	GO:0048046,apoplast; GO:0005575,cellular_component; GO:0005576,extracellular region; GO:0110165,cellular anatomical entity	Leucine rich repeat	--	--	--
Cluster-20573.0	42.72	46.07	40.19	13.01	12.34	11.16	2272	1934	1674	463	540	445	-1.85761	8.67544e-131	1.57652e-128	down	1973	K09487 heat shock protein 90kDa beta | (RefSeq) endoplasmin homolog isoform X1 (A)	ko04141: Protein processing in endoplasmic reticulum; ko04626: Plant-pathogen interaction	protein NUCLEAR FUSION DEFECTIVE 4 [Elaeis guineensis]	NFD4_ARATH RecName: Full=Protein NUCLEAR FUSION DEFECTIVE 4 {ECO:0000303|PubMed:16698901};	A0A6I9SDJ5_ELAGV SubName: Full=protein NUCLEAR FUSION DEFECTIVE 4 {ECO:0000313|RefSeq:XP_010941299.1};	--	GO:0016021,integral component of membrane; GO:0016020,membrane; GO:0005739,mitochondrion; GO:0000741,karyogamy; GO:0010197,polar nucleus fusion; GO:0009651,response to salt stress; GO:0006996,organelle organization; GO:0006997,nucleus organization; GO:0008150,biological_process; GO:0009987,cellular process; GO:0016043,cellular component organization; GO:0048284,organelle fusion; GO:0071840,cellul…	Nodulin-like	--	--	--
Cluster-40384.0	3.58	4.09	2.44	31.14	31.86	30.3	124	112	67	722	909	787	3.16103	6.06275e-130	1.09194e-127	up	1730	K17500 integrin-linked kinase-associated serine/threonine phosphatase 2C [EC:3.1.3.16] | (RefSeq) WAT1-related protein At3g18200 isoform X1 (A)	--	WAT1-related protein [Apostasia shenzhenica]	WTR31_ARATH RecName: Full=WAT1-related protein At4g08290;	A0A2I0A370_9ASPA RecName: Full=WAT1-related protein {ECO:0000256|RuleBase:RU363077};	--	GO:0016021,integral component of membrane; GO:0005886,plasma membrane; GO:0022857,transmembrane transporter activity; GO:0003674,molecular_function; GO:0005215,transporter activity; GO:0005575,cellular_component; GO:0016020,membrane; GO:0031224,intrinsic component of membrane; GO:0110165,cellular anatomical entity; GO:0071944,cell periphery	EamA-like transporter family	--	--	--
Cluster-17261.0	10.02	10.85	11.35	43.18	43.33	49.31	393	336	348	1133	1398	1447	2.04365	2.0167e-128	3.61614e-126	up	1526	K17500 integrin-linked kinase-associated serine/threonine phosphatase 2C [EC:3.1.3.16] | (RefSeq) WAT1-related protein At3g18200 isoform X1 (A)	--	hypothetical protein C4D60_Mb03t14160 [Musa balbisiana]	WAT1_ARATH RecName: Full=Protein WALLS ARE THIN 1;	A0A4S8JAY3_MUSBA RecName: Full=WAT1-related protein {ECO:0000256|RuleBase:RU363077};	--	GO:0016021,integral component of membrane; GO:0000325,plant-type vacuole; GO:0009705,plant-type vacuole membrane; GO:0005886,plasma membrane; GO:0022857,transmembrane transporter activity; GO:0009851,auxin biosynthetic process; GO:0010315,auxin export across the plasma membrane; GO:0009734,auxin-activated signaling pathway; GO:0071555,cell wall organization; GO:0006952,defense response; GO:000983…	EamA-like transporter family	--	--	--
Cluster-56754.6	976.01	934.55	879.53	2386.79	2395.38	2231.98	13633	10318	9492	22245	27397	22968	1.28748	2.70108e-128	4.82196e-126	up	717	--	--	kunitz trypsin inhibitor 5-like [Zingiber officinale]	ASP_THECC RecName: Full=21 kDa seed protein; Flags: Precursor;	A0A8J5LTP9_ZINOF SubName: Full=Uncharacterized protein {ECO:0000313|EMBL:KAG6525614.1};	--	GO:0004866,endopeptidase inhibitor activity; GO:0003674,molecular_function; GO:0004857,enzyme inhibitor activity; GO:0030234,enzyme regulator activity; GO:0030414,peptidase inhibitor activity; GO:0061134,peptidase regulator activity; GO:0061135,endopeptidase regulator activity; GO:0098772,molecular function regulator activity	Trypsin and protease inhibitor	--	--	--
Cluster-55438.0	346.42	352.31	361.96	154.19	144.06	155.53	2192	1766	1731	648	740	704	-1.27953	6.41466e-128	1.14012e-125	down	472	K03860 phosphatidylinositol N-acetylglucosaminyltransferase subunit Q | (RefSeq) N-acetylglucosaminyl-phosphatidylinositol biosynthetic protein gpi1-like (A)	ko00563: Glycosylphosphatidylinositol (GPI)-anchor biosynthesis; ko01100: Metabolic pathways	Gibberellin regulated protein [Dioscorea alata]	GASA6_ARATH RecName: Full=Gibberellin-regulated protein 6; AltName: Full=GAST1 protein homolog 6; Flags: Precursor;	A0A8B8ZQF8_PHODC SubName: Full=gibberellin-regulated protein 6-like {ECO:0000313|RefSeq:XP_038976505.1};	--	GO:0005576,extracellular region; GO:0009740,gibberellic acid mediated signaling pathway; GO:0009750,response to fructose; GO:0009749,response to glucose; GO:0009744,response to sucrose; GO:0007154,cell communication; GO:0007165,signal transduction; GO:0008150,biological_process; GO:0009719,response to endogenous stimulus; GO:0009725,response to hormone; GO:0009739,response to gibberellin; GO:0009…	Gibberellin regulated protein	--	--	--
Cluster-14371.0	0.48	0.8	0.56	55.38	51.99	54.9	9	11	11	786	905	817	6.50159	1.44743e-127	2.55024e-125	up	1119	K00430 peroxidase [EC:1.11.1.7] | (RefSeq) peroxidase P7-like (A)	ko00940: Phenylpropanoid biosynthesis; ko01100: Metabolic pathways; ko01110: Biosynthesis of secondary metabolites	peroxidase P7-like [Dendrobium catenatum]	PER1_ARAHY RecName: Full=Cationic peroxidase 1; EC=1.11.1.7; AltName: Full=PNPC1; Flags: Precursor;	A0A2I0WA07_9ASPA RecName: Full=Peroxidase {ECO:0000256|RuleBase:RU362060}; EC=1.11.1.7 {ECO:0000256|RuleBase:RU362060};	--	GO:0005576,extracellular region; GO:0020037,heme binding; GO:0046872,metal ion binding; GO:0004601,peroxidase activity; GO:0042744,hydrogen peroxide catabolic process; GO:0006979,response to oxidative stress; GO:0003674,molecular_function; GO:0005488,binding; GO:0046906,tetrapyrrole binding; GO:0097159,organic cyclic compound binding; GO:1901363,heterocyclic compound binding; GO:0043167,ion bindi…	Peroxidase	--	--	--
Cluster-50107.2	58.13	58.58	58.27	26.78	24.92	24.78	2425	1930	1901	750	858	776	-1.22759	1.65917e-127	2.91065e-125	down	1612	K12818 ATP-dependent RNA helicase DHX8/PRP22 [EC:3.6.4.13] | (RefSeq) hypothetical protein (A)	ko03040: Spliceosome	protein ZINC INDUCED FACILITATOR-LIKE 1-like isoform X4 [Phoenix dactylifera]	ZIFL1_ARATH RecName: Full=Protein ZINC INDUCED FACILITATOR-LIKE 1; AltName: Full=Protein ZIF-LIKE 1;	A0A8B9A4V4_PHODC SubName: Full=protein ZINC INDUCED FACILITATOR-LIKE 1-like isoform X4 {ECO:0000313|RefSeq:XP_038980702.1};	Permease of the major facilitator superfamily	GO:0016021,integral component of membrane; GO:0009705,plant-type vacuole membrane; GO:0005886,plasma membrane; GO:0022821,solute:potassium antiporter activity; GO:0010540,basipetal auxin transport; GO:0009630,gravitropism; GO:0090333,regulation of stomatal closure; GO:0009414,response to water deprivation; GO:0048364,root development; GO:0003674,molecular_function; GO:0005215,transporter activity…	Major Facilitator Superfamily	--	--	--
Cluster-50397.0	306.42	294.44	300.86	111.51	110.07	124.39	7732	5772	5792	1954	2442	2475	-1.32341	1.88992e-127	3.30116e-125	down	2491	--	--	hypothetical protein C1H46_025053 [Malus baccata]	--	A0A540LSC5_MALBA SubName: Full=Uncharacterized protein {ECO:0000313|EMBL:TQD89410.1};	--	--	--	--	--	--
Cluster-34585.0	17.48	19.48	19.85	77.06	68.88	68.92	434	382	384	1279	1405	1274	1.88438	1.56336e-126	2.71905e-124	up	1065	K04565 superoxide dismutase, Cu-Zn family [EC:1.15.1.1] | (RefSeq) superoxide dismutase [Cu-Zn], chloroplastic (A)	ko04146: Peroxisome	cytosolic copper/zinc superoxide dismutase [Lilium regale]	SODCP_ZANAE RecName: Full=Superoxide dismutase [Cu-Zn], chloroplastic; EC=1.15.1.1; Flags: Precursor;	A0A248SML1_LILRE RecName: Full=Superoxide dismutase [Cu-Zn] {ECO:0000256|RuleBase:RU000393}; EC=1.15.1.1 {ECO:0000256|RuleBase:RU000393};	Cu2+/Zn2+ superoxide dismutase SOD1	GO:0009507,chloroplast; GO:0046872,metal ion binding; GO:0004784,superoxide dismutase activity; GO:0003674,molecular_function; GO:0005488,binding; GO:0043167,ion binding; GO:0043169,cation binding; GO:0003824,catalytic activity; GO:0016209,antioxidant activity; GO:0016491,oxidoreductase activity; GO:0016721,oxidoreductase activity, acting on superoxide radicals as acceptor; GO:0005575,cellular_co…	Copper/zinc superoxide dismutase (SODC)	--	--	--
Cluster-44487.5	26.97	29.27	29.24	6.72	5.52	5.03	1261	1080	1070	210	212	176	-2.34943	2.38527e-126	4.1308e-124	down	1768	K07198 5'-AMP-activated protein kinase, catalytic alpha subunit [EC:2.7.11.11] | (RefSeq) CBL-interacting serine/threonine-protein kinase 25 (A)	--	CBL-interacting serine/threonine-protein kinase 5 [Phoenix dactylifera]	CIPKG_ORYSJ RecName: Full=CBL-interacting protein kinase 16; EC=2.7.11.1; AltName: Full=OsCIPK16;	A0A8B8J8A7_PHODC RecName: Full=Non-specific serine/threonine protein kinase {ECO:0000256|ARBA:ARBA00012513}; EC=2.7.11.1 {ECO:0000256|ARBA:ARBA00012513};	Serine/threonine protein kinase	GO:0005524,ATP binding; GO:0106310,protein serine kinase activity; GO:0004674,protein serine/threonine kinase activity; GO:0006468,protein phosphorylation; GO:0007165,signal transduction; GO:0000166,nucleotide binding; GO:0003674,molecular_function; GO:0005488,binding; GO:0017076,purine nucleotide binding; GO:0030554,adenyl nucleotide binding; GO:0032553,ribonucleotide binding; GO:0032555,purine …	Protein kinase domain	--	--	--
Cluster-52314.1	56.7	56.49	59.02	6.2	6.25	6.73	737	580	592	53	66	64	-3.22072	2.56533e-126	4.42371e-124	down	686	K13899 cystatin-C | (RefSeq) cysteine proteinase inhibitor B (A)	--	cysteine proteinase inhibitor B [Prunus dulcis]	CYT10_ORYSI RecName: Full=Cysteine proteinase inhibitor 10; AltName: Full=Oryzacystatin X; Short=OC-X; AltName: Full=Oryzacystatin-10; Flags: Precursor;	M5XGL1_PRUPE RecName: Full=Cystatin domain-containing protein {ECO:0000259|SMART:SM00043};	--	GO:0005576,extracellular region; GO:0004869,cysteine-type endopeptidase inhibitor activity; GO:0006952,defense response; GO:0003674,molecular_function; GO:0004857,enzyme inhibitor activity; GO:0004866,endopeptidase inhibitor activity; GO:0030234,enzyme regulator activity; GO:0030414,peptidase inhibitor activity; GO:0061134,peptidase regulator activity; GO:0061135,endopeptidase regulator activity;…	Aspartic acid proteinase inhibitor	--	--	--
Cluster-56754.9	439.44	383.04	446.73	1295.14	1366.93	1312.71	1158	801	849	2231	2875	2333	1.57154	3.06778e-126	5.26774e-124	up	350	--	--	kunitz trypsin inhibitor [Populus tremula]	ASP_THECC RecName: Full=21 kDa seed protein; Flags: Precursor;	Q4W181_POPTN SubName: Full=Kunitz trypsin inhibitor {ECO:0000313|EMBL:CAI77778.1};	--	GO:0004866,endopeptidase inhibitor activity; GO:0003674,molecular_function; GO:0004857,enzyme inhibitor activity; GO:0030234,enzyme regulator activity; GO:0030414,peptidase inhibitor activity; GO:0061134,peptidase regulator activity; GO:0061135,endopeptidase regulator activity; GO:0098772,molecular function regulator activity	Trypsin and protease inhibitor	--	--	--
Cluster-50061.9	98.46	109.37	95.25	22.45	20.49	21.12	1283	1129	957	193	217	202	-2.29752	1.84068e-125	3.13411e-123	down	760	K00134 glyceraldehyde 3-phosphate dehydrogenase (phosphorylating) [EC:1.2.1.12] | (RefSeq) glyceraldehyde-3-phosphate dehydrogenase, cytosolic (A)	ko00010: Glycolysis / Gluconeogenesis; ko00710: Carbon fixation in photosynthetic organisms; ko01100: Metabolic pathways; ko01110: Biosynthesis of secondary metabolites; ko01200: Carbon metabolism; ko01230: Biosynthesis of amino acids	hypothetical protein C4D60_Mb05t27050 [Musa balbisiana]	G3PC2_ORYSJ RecName: Full=Glyceraldehyde-3-phosphate dehydrogenase 2, cytosolic; EC=1.2.1.12;	A0A4S8JZ46_MUSBA SubName: Full=Uncharacterized protein {ECO:0000313|EMBL:THU67660.1};	Glyceraldehyde 3-phosphate dehydrogenase	GO:0005829,cytosol; GO:0004365,glyceraldehyde-3-phosphate dehydrogenase (NAD+) (phosphorylating) activity; GO:0051287,NAD binding; GO:0050661,NADP binding; GO:0006006,glucose metabolic process; GO:0006096,glycolytic process; GO:0003674,molecular_function; GO:0003824,catalytic activity; GO:0016491,oxidoreductase activity; GO:0016620,oxidoreductase activity, acting on the aldehyde or oxo group of d…	--	--	--	--
Cluster-46161.7	26.5	25.63	19.57	296.82	277.81	266.65	90	69	49	667	762	627	3.47587	2.75552e-125	4.67215e-123	up	377	--	--	--	--	--	--	--	--	--	--	--
Cluster-35793.17	41.26	41.96	40.04	93.7	93.11	84.8	2849	2287	2168	4331	5296	4397	1.10472	3.21489e-125	5.42834e-123	up	2482	K00695 sucrose synthase [EC:2.4.1.13] | (RefSeq) sucrose synthase 1 (A)	ko00500: Starch and sucrose metabolism; ko01100: Metabolic pathways; ko01110: Biosynthesis of secondary metabolites	sucrose synthase A [Lilium davidii var. unicolor]	SUS2_TULGE RecName: Full=Sucrose synthase 2; EC=2.4.1.13; AltName: Full=Sucrose-UDP glucosyltransferase 2;	A0A1D8AH98_LILDA RecName: Full=Sucrose synthase {ECO:0000256|ARBA:ARBA00012540, ECO:0000256|RuleBase:RU280817}; EC=2.4.1.13 {ECO:0000256|ARBA:ARBA00012540, ECO:0000256|RuleBase:RU280817};	Glycosyltransferase	GO:0016157,sucrose synthase activity; GO:0005985,sucrose metabolic process; GO:0003674,molecular_function; GO:0003824,catalytic activity; GO:0008194,UDP-glycosyltransferase activity; GO:0016740,transferase activity; GO:0016757,glycosyltransferase activity; GO:0016758,hexosyltransferase activity; GO:0035251,UDP-glucosyltransferase activity; GO:0046527,glucosyltransferase activity; GO:0005975,carbo…	Sucrose synthase	--	--	--
Cluster-37097.0	135.29	136.7	159.32	744.42	616.32	613.97	1177	912	1017	3975	4020	3547	2.06382	1.5506e-124	2.60733e-122	up	619	--	--	--	--	--	--	--	--	--	--	--
Cluster-277.12	98.62	92.35	90.02	3.12	4.32	3.51	848	628	591	17	30	21	-4.75956	5.04564e-124	8.44916e-122	down	545	K18812 cyclin D6, plant | (RefSeq) cyclin-D4-2-like (A)	--	hypothetical protein BC332_09694 [Capsicum chinense]	--	A0A2G3D0T7_CAPCH SubName: Full=Uncharacterized protein {ECO:0000313|EMBL:PHU24587.1};	--	--	--	--	--	--
Cluster-53163.2	13.59	15.39	13.74	2.38	2.26	2.13	896	801	710	105	122	105	-2.69806	6.3863e-124	1.06065e-121	down	2382	K17470 sulfate transporter 1, high-affinity | (RefSeq) sulfate transporter 1.3-like (A)	--	sulfate transporter 1.2 [Cocos nucifera]	SUT13_ARATH RecName: Full=Sulfate transporter 1.3;	A0A8K0HZH7_COCNU SubName: Full=Sulfate transporter 1.2 {ECO:0000313|EMBL:KAG1330762.1};	Sulfate/bicarbonate/oxalate exchanger SAT-1 and related transporters (SLC26 family)	GO:0005887,integral component of plasma membrane; GO:0015301,NA; GO:0008271,secondary active sulfate transmembrane transporter activity; GO:0015293,symporter activity; GO:0003674,molecular_function; GO:0005215,transporter activity; GO:0008509,anion transmembrane transporter activity; GO:0015075,ion transmembrane transporter activity; GO:0015103,inorganic anion transmembrane transporter activity; …	Sulfate permease family	--	--	--
Cluster-1145.15	382.88	379.26	429.29	0.94	6.54	4.05	1211	971	986	2	17	9	-6.66268	1.11086e-123	1.8374e-121	down	371	K09286 EREBP-like factor | (RefSeq) ethylene-responsive transcription factor ERF071-like (A)	--	hypothetical protein HPP92_016953 [Vanilla planifolia]	ERF71_ARATH RecName: Full=Ethylene-responsive transcription factor ERF071 {ECO:0000305}; Short=AtERF71 {ECO:0000303|PubMed:25344007}; AltName: Full=Protein HYPOXIA RESPONSIVE ERF 2 {ECO:0000303|PubMed:20113439};	A0A835QKB9_VANPL RecName: Full=AP2/ERF domain-containing protein {ECO:0000259|PROSITE:PS51032};	--	GO:0005634,nucleus; GO:0003700,DNA-binding transcription factor activity; GO:1990837,sequence-specific double-stranded DNA binding; GO:0071456,cellular response to hypoxia; GO:0006952,defense response; GO:0009873,ethylene-activated signaling pathway; GO:0045893,positive regulation of DNA-templated transcription; GO:2000280,regulation of root development; GO:0034059,response to anoxia; GO:0009414,…	AP2 domain	AP2/ERF-ERF	TF	AP2/ERF->AP2/ERF-ERF
Cluster-37715.0	11.84	13.27	13.22	111.41	137.89	133.02	87	77	73	541	820	700	3.27211	1.1475e-123	1.89029e-121	up	505	--	--	uncharacterized protein LOC120273838 [Dioscorea cayenensis subsp. rotundata]	--	A0A8B7BU81_PHODC SubName: Full=uncharacterized protein LOC103704106 {ECO:0000313|RefSeq:XP_008785478.2};	--	GO:0005504,fatty acid binding; GO:0009627,systemic acquired resistance; GO:0003674,molecular_function; GO:0005488,binding; GO:0008289,lipid binding; GO:0031406,carboxylic acid binding; GO:0033293,monocarboxylic acid binding; GO:0043167,ion binding; GO:0043168,anion binding; GO:0006950,response to stress; GO:0006952,defense response; GO:0008150,biological_process; GO:0009605,response to external s…	Probable lipid transfer	--	--	--
Cluster-35844.25	35.78	33.89	35.63	229.24	267.43	231.23	164	123	122	697	993	747	2.7329	3.35818e-123	5.5096e-121	up	416	--	--	21 kDa seed protein, putative [Theobroma cacao]	ASP_THECC RecName: Full=21 kDa seed protein; Flags: Precursor;	A0A061E5P2_THECC SubName: Full=21 kDa seed protein, putative {ECO:0000313|EMBL:EOX97588.1};	--	GO:0004866,endopeptidase inhibitor activity; GO:0003674,molecular_function; GO:0004857,enzyme inhibitor activity; GO:0030234,enzyme regulator activity; GO:0030414,peptidase inhibitor activity; GO:0061134,peptidase regulator activity; GO:0061135,endopeptidase regulator activity; GO:0098772,molecular function regulator activity	Trypsin and protease inhibitor	--	--	--
Cluster-56853.7	49.33	43.27	43.28	1.38	2.1	2.02	853	598	606	16	34	30	-4.51832	5.28858e-122	8.607e-120	down	1440	--	--	--	--	--	--	--	--	--	--	--
Cluster-46161.6	4.7	5.17	4.83	271.52	246.1	261.67	16	14	12	610	675	615	5.66572	2.57006e-121	4.16596e-119	up	377	--	--	--	--	--	--	--	--	--	--	--
Cluster-47391.2	16.5	17.72	18.29	1.44	1.2	1.45	676	573	586	39	40	44	-3.73945	2.80175e-121	4.52344e-119	down	1582	--	--	uncharacterized protein LOC105041962 [Elaeis guineensis]	OBL1_TOBAC RecName: Full=Triacylglycerol lipase OBL1 {ECO:0000305}; EC=3.1.1.- {ECO:0000269|PubMed:29178188}; AltName: Full=Oil body lipase 1 {ECO:0000303|PubMed:29178188}; Short=NtOBL1 {ECO:0000303|PubMed:29178188};	A0A6I9QYB6_ELAGV SubName: Full=uncharacterized protein LOC105041962 {ECO:0000313|RefSeq:XP_010917339.1};	Predicted lipase	GO:0016021,integral component of membrane; GO:0005811,lipid droplet; GO:0004806,triglyceride lipase activity; GO:0016042,lipid catabolic process; GO:0003674,molecular_function; GO:0003824,catalytic activity; GO:0016298,lipase activity; GO:0016787,hydrolase activity; GO:0016788,hydrolase activity, acting on ester bonds; GO:0052689,carboxylic ester hydrolase activity; GO:0006629,lipid metabolic pro…	Lipase (class 3)	--	--	--
Cluster-43084.0	46.61	44.34	46.85	20.07	20.33	20.46	2534	1903	1995	730	910	834	-1.21467	1.63156e-120	2.60305e-118	down	2011	K00873 pyruvate kinase [EC:2.7.1.40] | (RefSeq) pyruvate kinase 1, cytosolic isoform X1 (A)	ko00010: Glycolysis / Gluconeogenesis; ko00620: Pyruvate metabolism; ko01100: Metabolic pathways; ko01110: Biosynthesis of secondary metabolites; ko01200: Carbon metabolism; ko01230: Biosynthesis of amino acids	pyruvate kinase 1, cytosolic isoform X1 [Phoenix dactylifera]	KPYC1_ORYSI RecName: Full=Pyruvate kinase 1, cytosolic {ECO:0000305}; Short=OsPK1 {ECO:0000305}; EC=2.7.1.40 {ECO:0000305};	A0A8B7BIU4_PHODC RecName: Full=Pyruvate kinase {ECO:0000256|ARBA:ARBA00012142, ECO:0000256|RuleBase:RU000504}; EC=2.7.1.40 {ECO:0000256|ARBA:ARBA00012142, ECO:0000256|RuleBase:RU000504};	Pyruvate kinase	GO:0005829,cytosol; GO:0005524,ATP binding; GO:0016301,kinase activity; GO:0000287,magnesium ion binding; GO:0030955,potassium ion binding; GO:0004743,pyruvate kinase activity; GO:0000166,nucleotide binding; GO:0003674,molecular_function; GO:0005488,binding; GO:0017076,purine nucleotide binding; GO:0030554,adenyl nucleotide binding; GO:0032553,ribonucleotide binding; GO:0032555,purine ribonucleot…	Pyruvate kinase, barrel domain	--	--	--
Cluster-53427.4	263.51	220.9	247.43	2.52	2.18	6.39	1228	816	859	7	8	20	-6.20088	6.356e-120	1.00613e-117	down	418	--	--	--	--	--	--	--	--	--	--	--
Cluster-37143.0	3.76	4.97	5.28	32.98	33.45	36.49	119	129	129	678	839	825	2.78757	1.31664e-118	2.06804e-116	up	1323	--	--	--	--	--	--	--	--	--	--	--
Cluster-57403.0	4.95	4.8	5.49	15.88	16.25	16.12	465	355	405	999	1258	1139	1.63153	1.66644e-118	2.60737e-116	up	3281	K11593 eukaryotic translation initiation factor 2C | (RefSeq) protein argonaute 2-like (A)	--	Protein argonaute 2 [Cocos nucifera]	AGO2_ORYSJ RecName: Full=Protein argonaute 2; Short=OsAGO2;	A0A8K0NA98_COCNU SubName: Full=Protein argonaute 2 {ECO:0000313|EMBL:KAG1365090.1};	Translation initiation factor 2C (eIF-2C) and related proteins	GO:0005737,cytoplasm; GO:0004521,endoribonuclease activity; GO:0003723,RNA binding; GO:0035194,post-transcriptional gene silencing by RNA; GO:0003674,molecular_function; GO:0003824,catalytic activity; GO:0004518,nuclease activity; GO:0004519,endonuclease activity; GO:0004540,ribonuclease activity; GO:0016787,hydrolase activity; GO:0016788,hydrolase activity, acting on ester bonds; GO:0140098,cata…	Piwi domain	--	--	--
Cluster-54626.8	57.81	67.91	80.65	3.91	5.68	2.88	701	641	663	35	46	29	-4.03655	3.82869e-117	5.96746e-115	down	1651	K00695 sucrose synthase [EC:2.4.1.13] | (RefSeq) sucrose synthase 4-like (A)	ko00500: Starch and sucrose metabolism; ko01100: Metabolic pathways; ko01110: Biosynthesis of secondary metabolites	sucrose synthase 2 [Lilium davidii var. unicolor]	SUS4_ORYSJ RecName: Full=Sucrose synthase 4; Short=OsSUS4; EC=2.4.1.13; AltName: Full=Sucrose-UDP glucosyltransferase 4;	X2IZY6_LILDA RecName: Full=Sucrose synthase {ECO:0000256|ARBA:ARBA00012540, ECO:0000256|RuleBase:RU280817}; EC=2.4.1.13 {ECO:0000256|ARBA:ARBA00012540, ECO:0000256|RuleBase:RU280817};	Glycosyltransferase	GO:0016157,sucrose synthase activity; GO:0005985,sucrose metabolic process; GO:0003674,molecular_function; GO:0003824,catalytic activity; GO:0008194,UDP-glycosyltransferase activity; GO:0016740,transferase activity; GO:0016757,glycosyltransferase activity; GO:0016758,hexosyltransferase activity; GO:0035251,UDP-glucosyltransferase activity; GO:0046527,glucosyltransferase activity; GO:0005975,carbo…	Sucrose synthase	--	--	--
Cluster-46203.8	253.17	270.42	289.6	130.32	129.72	121.33	14190	11965	12716	4887	5985	5100	-1.12698	8.82167e-116	1.36969e-113	down	2065	K00454 lipoxygenase [EC:1.13.11.12] | (RefSeq) linoleate 13S-lipoxygenase 2-1, chloroplastic-like (A)	ko00591: Linoleic acid metabolism; ko00592: alpha-Linolenic acid metabolism; ko01100: Metabolic pathways; ko01110: Biosynthesis of secondary metabolites	lipoxygenase [Lilium regale]	LOX21_SOLTU RecName: Full=Linoleate 13S-lipoxygenase 2-1, chloroplastic {ECO:0000303|PubMed:8702864}; EC=1.13.11.12 {ECO:0000269|PubMed:11675388, ECO:0000269|PubMed:8702864}; AltName: Full=Lipoxygenase 2-1 {ECO:0000303|PubMed:8702864}; Flags: Precursor;	A0A248SMI9_LILRE RecName: Full=Lipoxygenase {ECO:0000256|RuleBase:RU003975}; EC=1.13.11.- {ECO:0000256|RuleBase:RU003975};	--	GO:0009570,chloroplast stroma; GO:0009534,chloroplast thylakoid; GO:0016165,linoleate 13S-lipoxygenase activity; GO:0046872,metal ion binding; GO:0016702,oxidoreductase activity, acting on single donors with incorporation of molecular oxygen, incorporation of two atoms of oxygen; GO:0006633,fatty acid biosynthetic process; GO:0010597,green leaf volatile biosynthetic process; GO:0034440,lipid oxid…	Lipoxygenase	--	--	--
Cluster-48826.0	34.12	38.19	35.18	83.27	85.94	83.4	1073	948	863	1751	2222	1958	1.19904	1.21719e-115	1.88264e-113	up	1277	K14379 tartrate-resistant acid phosphatase type 5 [EC:3.1.3.2] | (RefSeq) purple acid phosphatase 17 (A)	ko00740: Riboflavin metabolism; ko01100: Metabolic pathways	purple acid phosphatase 17 [Elaeis guineensis]	PPA17_ARATH RecName: Full=Purple acid phosphatase 17; EC=3.1.3.2; AltName: Full=Acid phosphatase type 5; AltName: Full=Peroxidase; EC=1.11.1.7; Flags: Precursor;	A0A6I9SAK5_ELAGV RecName: Full=Purple acid phosphatase {ECO:0000256|PIRNR:PIRNR000898}; EC=3.1.3.2 {ECO:0000256|PIRNR:PIRNR000898};	Purple (tartrate-resistant) acid phosphatase	GO:0009986,cell surface; GO:0005576,extracellular region; GO:0003993,acid phosphatase activity; GO:0008199,ferric iron binding; GO:0008198,ferrous iron binding; GO:0016491,oxidoreductase activity; GO:0016791,phosphatase activity; GO:0030643,cellular phosphate ion homeostasis; GO:0042542,response to hydrogen peroxide; GO:0003674,molecular_function; GO:0003824,catalytic activity; GO:0016787,hydrola…	Calcineurin-like phosphoesterase	--	--	--
Cluster-1020.10	23.37	24.53	24.13	1.2	1.02	0.9	668	553	537	22	23	19	-4.61809	4.60032e-115	7.08834e-113	down	1185	K24028 salicylic acid 3-hydroxylase [EC:1.14.11.-] | (RefSeq) 2-oxoacid-dependent dioxygenase (A)	--	protein DMR6-LIKE OXYGENASE 2 [Elaeis guineensis]	FL3H_CALCH RecName: Full=Naringenin,2-oxoglutarate 3-dioxygenase; EC=1.14.11.9 {ECO:0000250|UniProtKB:Q7XZQ7}; AltName: Full=FHT; AltName: Full=Flavanone-3-hydroxylase; Short=F3H;	A0A6I9SET8_ELAGV SubName: Full=protein DMR6-LIKE OXYGENASE 2 {ECO:0000313|RefSeq:XP_010941861.1};	Iron/ascorbate family oxidoreductases	GO:0031418,L-ascorbic acid binding; GO:0046872,metal ion binding; GO:0045486,naringenin 3-dioxygenase activity; GO:0009813,flavonoid biosynthetic process; GO:0003674,molecular_function; GO:0005488,binding; GO:0019842,vitamin binding; GO:0030246,carbohydrate binding; GO:0031406,carboxylic acid binding; GO:0036094,small molecule binding; GO:0043167,ion binding; GO:0043168,anion binding; GO:0043177,…	non-haem dioxygenase in morphine synthesis N-terminal	--	--	--
Cluster-48517.16	27.01	29.11	28.37	85.69	81.84	77.07	626	533	512	1328	1559	1330	1.49758	1.1075e-113	1.68723e-111	up	1013	K20547 basic endochitinase B [EC:3.2.1.14] | (RefSeq) chitinase 1 (A)	ko00520: Amino sugar and nucleotide sugar metabolism; ko01100: Metabolic pathways; ko04016: MAPK signaling pathway - plant	chitinase [Lilium regale]	CHIT_PERAE RecName: Full=Endochitinase {ECO:0000303|PubMed:10231327, ECO:0000303|PubMed:9774427, ECO:0000312|EMBL:CAB01591.1}; EC=3.2.1.14 {ECO:0000269|PubMed:9679856, ECO:0000269|PubMed:9774427, ECO:0000312|EMBL:CAB01591.1}; AltName: Full=Allergen Pers a 1 {ECO:0000303|PubMed:18205857, ECO:0000303|PubMed:21284746, ECO:0000303|PubMed:23019098}; AltName: Full=Allergen Prs a 1 {ECO:0000303|PubMed:1…	A0A4D6DS26_LILLO RecName: Full=Chitinase {ECO:0000256|ARBA:ARBA00012729}; EC=3.2.1.14 {ECO:0000256|ARBA:ARBA00012729};	Predicted chitinase	GO:0008061,chitin binding; GO:0004568,chitinase activity; GO:0008843,endochitinase activity; GO:0016998,cell wall macromolecule catabolic process; GO:0006032,chitin catabolic process; GO:0050832,defense response to fungus; GO:0000272,polysaccharide catabolic process; GO:0003674,molecular_function; GO:0005488,binding; GO:0097367,carbohydrate derivative binding; GO:0003824,catalytic activity; GO:00…	Chitinase class I	--	--	--
Cluster-47403.8	14.35	10.61	11	80.92	72.13	83.63	319	186	190	1202	1317	1382	2.67129	1.35447e-113	2.04807e-111	up	982	K09872 aquaporin PIP | (RefSeq) probable aquaporin PIP1-5 (A)	--	plasma membrane intrinsic protein [Tulipa gesneriana]	PIP12_MUSAM RecName: Full=Aquaporin PIP1-2 {ECO:0000303|PubMed:26307965}; AltName: Full=Plasma membrane intrinsic protein 1-2 {ECO:0000303|PubMed:26307965}; Short=MusaPIP1-2 {ECO:0000303|PubMed:26307965}; Short=MusaPIP1;2 {ECO:0000303|PubMed:26307965};	B3XXK4_TULGE SubName: Full=Plasma membrane intrinsic protein {ECO:0000313|EMBL:BAG68660.1};	Aquaporin (major intrinsic protein family)	GO:0016021,integral component of membrane; GO:0015267,channel activity; GO:0003674,molecular_function; GO:0005215,transporter activity; GO:0022803,passive transmembrane transporter activity; GO:0022857,transmembrane transporter activity; GO:0005575,cellular_component; GO:0016020,membrane; GO:0031224,intrinsic component of membrane; GO:0110165,cellular anatomical entity	Major intrinsic protein	--	--	--
Cluster-39155.0	6.98	6.58	6.84	19.4	21.09	20.38	561	415	431	1043	1398	1222	1.5416	5.26999e-113	7.93908e-111	up	2855	K24194 boron transporter | (RefSeq) probable boron transporter 2 isoform X1 (A)	--	probable boron transporter 2 isoform X2 [Phoenix dactylifera]	BOR1_ARATH RecName: Full=Boron transporter 1 {ECO:0000303|PubMed:12447444};	A0A8B7D2L8_PHODC SubName: Full=probable boron transporter 2 isoform X2 {ECO:0000313|RefSeq:XP_008811526.1};	Na+-independent Cl/HCO3 exchanger AE1 and related transporters (SLC4 family)	GO:0010008,endosome membrane; GO:0016021,integral component of membrane; GO:0005886,plasma membrane; GO:0005774,vacuolar membrane; GO:0046715,active borate transmembrane transporter activity; GO:0015301,NA; GO:0005452,solute:inorganic anion antiporter activity; GO:0022857,transmembrane transporter activity; GO:0035445,borate transmembrane transport; GO:0080029,cellular response to boron-containin…	HCO3- transporter family	--	--	--
Cluster-35576.5	8.43	8.37	8.02	62.49	56.78	53.36	119	91	91	617	691	581	2.81676	8.03696e-113	1.20181e-110	up	780	K17506 protein phosphatase 1L [EC:3.1.3.16] | (RefSeq) probable protein phosphatase 2C 74 (A)	--	unnamed protein product [Ananas comosus var. bracteatus]	P2C77_ORYSJ RecName: Full=Probable protein phosphatase 2C 77; Short=OsPP2C77; EC=3.1.3.16;	A0A6V7QH93_ANACO RecName: Full=Protein-serine/threonine phosphatase {ECO:0000256|ARBA:ARBA00013081}; EC=3.1.3.16 {ECO:0000256|ARBA:ARBA00013081};	Serine/threonine protein phosphatase	GO:0046872,metal ion binding; GO:0017018,myosin phosphatase activity; GO:0006470,protein dephosphorylation; GO:0003674,molecular_function; GO:0005488,binding; GO:0043167,ion binding; GO:0043169,cation binding; GO:0003824,catalytic activity; GO:0004721,phosphoprotein phosphatase activity; GO:0004722,protein serine/threonine phosphatase activity; GO:0016787,hydrolase activity; GO:0016788,hydrolase …	Protein phosphatase 2C	--	--	--
Cluster-33638.0	16.87	17.15	18.87	6.1	5.71	5.54	1674	1341	1469	407	468	415	-1.6367	1.15487e-112	1.72059e-110	down	3571	K01184 polygalacturonase [EC:3.2.1.15] | (RefSeq) polygalacturonase At1g48100 (A)	ko00040: Pentose and glucuronate interconversions; ko01100: Metabolic pathways	polygalacturonase At1g48100-like [Elaeis guineensis]	DOHH2_ORYSJ RecName: Full=Deoxyhypusine hydroxylase-B {ECO:0000255|HAMAP-Rule:MF_03101}; Short=DOHH-B {ECO:0000255|HAMAP-Rule:MF_03101}; EC=1.14.99.29 {ECO:0000255|HAMAP-Rule:MF_03101}; AltName: Full=Deoxyhypusine dioxygenase-B {ECO:0000255|HAMAP-Rule:MF_03101}; AltName: Full=Deoxyhypusine monooxygenase-B {ECO:0000255|HAMAP-Rule:MF_03101};	A0A6I9RFM5_ELAGV SubName: Full=polygalacturonase At1g48100-like {ECO:0000313|RefSeq:XP_010925884.1};	--	GO:0019135,deoxyhypusine monooxygenase activity; GO:0046872,metal ion binding; GO:0016491,oxidoreductase activity; GO:0008612,peptidyl-lysine modification to peptidyl-hypusine; GO:0003674,molecular_function; GO:0003824,catalytic activity; GO:0004497,monooxygenase activity; GO:0016705,oxidoreductase activity, acting on paired donors, with incorporation or reduction of molecular oxygen; GO:0140096,…	HEAT repeats	--	--	--
Cluster-35032.0	1.73	1.66	2.06	13.51	13.86	12.23	106	80	99	553	697	561	2.82721	7.271e-112	1.0793e-109	up	2309	K17471 sulfate transporter 3 | (RefSeq) sulfate transporter 3.1 (A)	--	sulfate transporter 3.1 [Elaeis guineensis]	SUT31_ARATH RecName: Full=Sulfate transporter 3.1; AltName: Full=AST12; AltName: Full=AtST1;	A0A6I9R126_ELAGV SubName: Full=sulfate transporter 3.1 {ECO:0000313|RefSeq:XP_010917792.1};	Sulfate/bicarbonate/oxalate exchanger SAT-1 and related transporters (SLC26 family)	GO:0009507,chloroplast; GO:0005887,integral component of plasma membrane; GO:0015301,NA; GO:0008271,secondary active sulfate transmembrane transporter activity; GO:0015116,sulfate transmembrane transporter activity; GO:0015293,symporter activity; GO:0008272,sulfate transport; GO:0003674,molecular_function; GO:0005215,transporter activity; GO:0008509,anion transmembrane transporter activity; GO:00…	Sulfate permease family	--	--	--
Cluster-35822.0	5.06	4.03	4.15	25.85	24.86	26.04	186	117	119	635	751	715	2.48652	8.66672e-112	1.28179e-109	up	1446	K00430 peroxidase [EC:1.11.1.7] | (RefSeq) peroxidase 51-like (A)	ko00940: Phenylpropanoid biosynthesis; ko01100: Metabolic pathways; ko01110: Biosynthesis of secondary metabolites	peroxidase 55-like protein [Cinnamomum micranthum f. kanehirae]	PER55_ARATH RecName: Full=Peroxidase 55; Short=Atperox P55; EC=1.11.1.7; AltName: Full=ATP20a; Flags: Precursor;	A0A443N7J0_9MAGN RecName: Full=Peroxidase {ECO:0000256|RuleBase:RU362060}; EC=1.11.1.7 {ECO:0000256|RuleBase:RU362060};	--	GO:0005576,extracellular region; GO:0020037,heme binding; GO:0046872,metal ion binding; GO:0004601,peroxidase activity; GO:0042744,hydrogen peroxide catabolic process; GO:0006979,response to oxidative stress; GO:0003674,molecular_function; GO:0005488,binding; GO:0046906,tetrapyrrole binding; GO:0097159,organic cyclic compound binding; GO:1901363,heterocyclic compound binding; GO:0043167,ion bindi…	Peroxidase	--	--	--
Cluster-1020.8	24.62	22.67	25.64	2.33	3	2.01	796	579	647	50	79	48	-3.354	2.09292e-111	3.08413e-109	down	1306	K00475 naringenin 3-dioxygenase [EC:1.14.11.9] | (RefSeq) naringenin,2-oxoglutarate 3-dioxygenase (A)	ko00941: Flavonoid biosynthesis; ko01100: Metabolic pathways; ko01110: Biosynthesis of secondary metabolites	protein DMR6-LIKE OXYGENASE 2 [Elaeis guineensis]	FL3H_CALCH RecName: Full=Naringenin,2-oxoglutarate 3-dioxygenase; EC=1.14.11.9 {ECO:0000250|UniProtKB:Q7XZQ7}; AltName: Full=FHT; AltName: Full=Flavanone-3-hydroxylase; Short=F3H;	A0A6I9SET8_ELAGV SubName: Full=protein DMR6-LIKE OXYGENASE 2 {ECO:0000313|RefSeq:XP_010941861.1};	Iron/ascorbate family oxidoreductases	GO:0031418,L-ascorbic acid binding; GO:0046872,metal ion binding; GO:0045486,naringenin 3-dioxygenase activity; GO:0009813,flavonoid biosynthetic process; GO:0003674,molecular_function; GO:0005488,binding; GO:0019842,vitamin binding; GO:0030246,carbohydrate binding; GO:0031406,carboxylic acid binding; GO:0036094,small molecule binding; GO:0043167,ion binding; GO:0043168,anion binding; GO:0043177,…	non-haem dioxygenase in morphine synthesis N-terminal	--	--	--
Cluster-31426.0	0.2	0.39	0.28	5.22	5.13	5.28	25	39	28	446	540	507	4.1761	7.64237e-111	1.1221e-108	up	4360	K05658 ATP-binding cassette, subfamily B (MDR/TAP), member 1 [EC:7.6.2.2] | (RefSeq) ABC transporter B family member 11-like isoform X1 (A)	ko02010: ABC transporters	hypothetical protein HPP92_001007 [Vanilla planifolia]	AB11B_ARATH RecName: Full=ABC transporter B family member 11; Short=ABC transporter ABCB.11; Short=AtABCB11; AltName: Full=Multidrug resistance protein 8; AltName: Full=P-glycoprotein 11;	A0A835VKZ7_VANPL SubName: Full=Uncharacterized protein {ECO:0000313|EMBL:KAG0500935.1};	Multidrug/pheromone exporter, ABC superfamily	GO:0005576,extracellular region; GO:0016021,integral component of membrane; GO:0005886,plasma membrane; GO:0009506,plasmodesma; GO:0140359,ABC-type transporter activity; GO:0005524,ATP binding; GO:0042626,ATPase-coupled transmembrane transporter activity; GO:0055085,transmembrane transport; GO:0003674,molecular_function; GO:0005215,transporter activity; GO:0015399,primary active transmembrane tra…	ABC transporter transmembrane region	--	--	--
Cluster-53427.6	57.28	51.49	50.71	0.29	0.29	0.96	1284	912	884	4	5	16	-6.77383	3.46909e-110	5.05688e-108	down	988	--	--	--	--	--	--	--	--	--	--	--
Cluster-44774.6	36.1	37.87	36.98	3.35	3.01	2.86	618	512	490	38	42	36	-3.64168	5.71211e-110	8.29668e-108	down	818	--	--	universal stress protein PHOS34-like [Asparagus officinalis]	USPAL_ARATH RecName: Full=Universal stress protein A-like protein;	A0A5P1EDB5_ASPOF RecName: Full=Usp domain-containing protein {ECO:0000259|Pfam:PF00582};	--	GO:0005829,cytosol; GO:0005886,plasma membrane; GO:0016208,AMP binding; GO:0000166,nucleotide binding; GO:0003674,molecular_function; GO:0005488,binding; GO:0017076,purine nucleotide binding; GO:0030554,adenyl nucleotide binding; GO:0032553,ribonucleotide binding; GO:0032555,purine ribonucleotide binding; GO:0032559,adenyl ribonucleotide binding; GO:0036094,small molecule binding; GO:0043167,ion …	Universal stress protein family	--	--	--
Cluster-277.17	91.09	93.79	85.86	4.65	2.56	2.78	740	603	532	25	16	16	-4.87081	1.05385e-109	1.5198e-107	down	530	K18812 cyclin D6, plant | (RefSeq) cyclin-D4-2-like (A)	--	PREDICTED: uncharacterized protein LOC103997693 [Musa acuminata subsp. malaccensis]	--	A0A804KIL1_MUSAM SubName: Full=(wild Malaysian banana) hypothetical protein {ECO:0000313|EMBL:CAG1834915.1};	--	--	--	--	--	--
Cluster-55603.0	61.17	58.75	63.22	16.15	15.09	19.34	2912	2205	2354	513	586	688	-1.89752	7.59392e-109	1.08741e-106	down	2563	K00827 alanine-glyoxylate transaminase / (R)-3-amino-2-methylpropionate-pyruvate transaminase [EC:2.6.1.44 2.6.1.40] | (RefSeq) alanine--glyoxylate aminotransferase 2 homolog 3, mitochondrial (A)	ko00250: Alanine, aspartate and glutamate metabolism; ko00260: Glycine, serine and threonine metabolism; ko00270: Cysteine and methionine metabolism; ko00280: Valine, leucine and isoleucine degradation; ko01100: Metabolic pathways; ko01110: Biosynthesis of secondary metabolites	hypothetical protein PR202_ga05006 [Eleusine coracana subsp. coracana]	AGT23_ARATH RecName: Full=Alanine--glyoxylate aminotransferase 2 homolog 3, mitochondrial; EC=2.6.1.44; AltName: Full=Beta-alanine-pyruvate aminotransferase 3; Flags: Precursor;	A0A804J274_MUSAM SubName: Full=(wild Malaysian banana) hypothetical protein {ECO:0000313|EMBL:CAG1837880.1};	Alanine-glyoxylate aminotransferase AGT2	GO:0005739,mitochondrion; GO:0008453,alanine-glyoxylate transaminase activity; GO:0030170,pyridoxal phosphate binding; GO:0043562,cellular response to nitrogen levels; GO:0009853,photorespiration; GO:0003674,molecular_function; GO:0003824,catalytic activity; GO:0008483,transaminase activity; GO:0016740,transferase activity; GO:0016769,transferase activity, transferring nitrogenous groups; GO:0005…	Aminotransferase class-III	--	--	--
Cluster-52349.0	46.35	43.59	46.83	118.9	110.48	109.53	1081	803	850	1854	2117	1900	1.26945	1.02371e-108	1.46073e-106	up	1017	K20628 expansin | (RefSeq) expansin-B3-like (A)	--	expansin, partial [Lilium tsingtauense]	EXLA2_ORYSJ RecName: Full=Expansin-like A2; AltName: Full=OsEXLA2; AltName: Full=OsEXPL2; AltName: Full=OsaEXPb2.2; Flags: Precursor;	A0A7L9VTK2_LILTS SubName: Full=Expansin {ECO:0000313|EMBL:QOL70780.1};	--	GO:0005576,extracellular region; GO:0009653,anatomical structure morphogenesis; GO:0008150,biological_process; GO:0032502,developmental process; GO:0048856,anatomical structure development; GO:0005575,cellular_component; GO:0110165,cellular anatomical entity	Expansin C-terminal domain	--	--	--
Cluster-53855.6	44.56	47.05	42.49	176.94	184.61	158.48	448	374	328	1186	1517	1164	1.91081	1.93581e-108	2.7429e-106	up	592	--	--	glycine-rich cell wall structural protein-like [Zingiber officinale]	--	A0A8J5CVY0_ZINOF SubName: Full=Uncharacterized protein {ECO:0000313|EMBL:KAG6472031.1};	--	--	Glycine rich protein family	--	--	--
Cluster-47403.6	48.04	47.44	37.21	208.66	210.1	213.72	344	268	201	992	1221	1102	2.19705	5.45841e-108	7.68043e-106	up	567	K09872 aquaporin PIP | (RefSeq) probable aquaporin PIP1-4 (A)	--	unnamed protein product [Triticum turgidum subsp. durum]	PIP11_ARATH RecName: Full=Aquaporin PIP1-1; Short=AtPIP1;1; AltName: Full=Plasma membrane aquaporin-1; AltName: Full=Plasma membrane intrinsic protein 1a; Short=PIP1a;	A0A446U7C1_TRITD SubName: Full=Uncharacterized protein {ECO:0000313|EMBL:VAI31523.1};	Aquaporin (major intrinsic protein family)	GO:0009941,chloroplast envelope; GO:0016021,integral component of membrane; GO:0005739,mitochondrion; GO:0000325,plant-type vacuole; GO:0005886,plasma membrane; GO:0009506,plasmodesma; GO:0015250,water channel activity; GO:0009414,response to water deprivation; GO:0006833,water transport; GO:0003674,molecular_function; GO:0005215,transporter activity; GO:0005372,water transmembrane transporter ac…	Major intrinsic protein	--	--	--
Cluster-16191.8	61.93	59.84	58.38	19.84	19.15	16.52	2139	1646	1569	462	540	412	-1.75338	7.28378e-108	1.02134e-105	down	1394	K05933 aminocyclopropanecarboxylate oxidase [EC:1.14.17.4] | (RefSeq) 1-aminocyclopropane-1-carboxylate oxidase-like (A)	ko00270: Cysteine and methionine metabolism; ko01100: Metabolic pathways; ko01110: Biosynthesis of secondary metabolites	1-aminocyclopropane-1-carboxylic oxidase [Lilium regale]	ACCO_MUSAC RecName: Full=1-aminocyclopropane-1-carboxylate oxidase; Short=ACC oxidase; EC=1.14.17.4; AltName: Full=Ethylene-forming enzyme; Short=EFE;	A0A248SMH9_LILRE SubName: Full=1-aminocyclopropane-1-carboxylic oxidase {ECO:0000313|EMBL:ASV46317.1};	Iron/ascorbate family oxidoreductases	GO:0009815,1-aminocyclopropane-1-carboxylate oxidase activity; GO:0031418,L-ascorbic acid binding; GO:0046872,metal ion binding; GO:0009693,ethylene biosynthetic process; GO:0009835,fruit ripening; GO:0003674,molecular_function; GO:0003824,catalytic activity; GO:0004497,monooxygenase activity; GO:0016491,oxidoreductase activity; GO:0016705,oxidoreductase activity, acting on paired donors, with in…	2OG-Fe(II) oxygenase superfamily	--	--	--
Cluster-27894.0	149.1	129.24	135.27	348.28	333.7	337.23	3394	2325	2396	5298	6242	5711	1.26114	1.67479e-107	2.34032e-105	up	1237	K09377 cysteine and glycine-rich protein | (RefSeq) LIM domain-containing protein WLIM1 (A)	--	LIM1 [Lilium longiflorum]	WLIM1_ARATH RecName: Full=LIM domain-containing protein WLIM1 {ECO:0000305}; AltName: Full=Widely-expressed LIM protein 1 {ECO:0000303|PubMed:11085265}; Short=AtWLIM1;	A9YEP5_LILLO SubName: Full=LIM1 {ECO:0000313|EMBL:ABY21316.1};	Regulatory protein MLP and related LIM proteins	GO:0005737,cytoplasm; GO:0005856,cytoskeleton; GO:0005886,plasma membrane; GO:0051015,actin filament binding; GO:0046872,metal ion binding; GO:0003729,mRNA binding; GO:0051017,actin filament bundle assembly; GO:0003674,molecular_function; GO:0003779,actin binding; GO:0005488,binding; GO:0005515,protein binding; GO:0008092,cytoskeletal protein binding; GO:0044877,protein-containing complex binding…	LIM domain	Others	TR	Others
Cluster-53346.0	22.43	22.96	23.41	10.2	10.79	10.16	2015	1628	1650	613	798	686	-1.17586	5.29709e-107	7.35134e-105	down	3148	K22381 E3 ubiquitin-protein ligase ZNF598 [EC:2.3.2.27] | (RefSeq) zinc finger protein 598 (A)	--	E3 ubiquitin-protein ligase ZNF598 [Elaeis guineensis]	--	A0A6I9S639_ELAGV RecName: Full=RING-type E3 ubiquitin transferase {ECO:0000256|ARBA:ARBA00012483}; EC=2.3.2.27 {ECO:0000256|ARBA:ARBA00012483};	Predicted E3 ubiquitin ligase	GO:0046872,metal ion binding; GO:0061630,ubiquitin protein ligase activity; GO:0072344,rescue of stalled ribosome; GO:0003674,molecular_function; GO:0005488,binding; GO:0043167,ion binding; GO:0043169,cation binding; GO:0003824,catalytic activity; GO:0004842,ubiquitin-protein transferase activity; GO:0016740,transferase activity; GO:0019787,ubiquitin-like protein transferase activity; GO:0061659,…	Zinc finger, C3HC4 type (RING finger)	--	--	--
Cluster-17791.11	186.52	204.2	195.23	655.68	541.62	554.47	4818	4166	3929	11320	11494	10667	1.5429	3.57533e-106	4.94493e-104	up	1097	K01183 chitinase [EC:3.2.1.14] | (RefSeq) acidic endochitinase (A)	ko00520: Amino sugar and nucleotide sugar metabolism; ko01100: Metabolic pathways	acidic endochitinase [Cocos nucifera]	CHLY_HEVBR RecName: Full=Hevamine-A; Includes: RecName: Full=Chitinase; EC=3.2.1.14; Includes: RecName: Full=Lysozyme; EC=3.2.1.17; Flags: Precursor;	A0A8K0NBR1_COCNU SubName: Full=Acidic endochitinase {ECO:0000313|EMBL:KAG1367719.1};	Chitinase	GO:0005773,vacuole; GO:0004568,chitinase activity; GO:0003796,lysozyme activity; GO:0006032,chitin catabolic process; GO:0000272,polysaccharide catabolic process; GO:0003674,molecular_function; GO:0003824,catalytic activity; GO:0004553,hydrolase activity, hydrolyzing O-glycosyl compounds; GO:0016787,hydrolase activity; GO:0016798,hydrolase activity, acting on glycosyl bonds; GO:0061783,peptidogly…	Glycosyl hydrolases family 18	--	--	--
Cluster-38794.3	25.98	25.78	25.39	112.02	108.73	95.72	393	288	304	1076	1282	1016	1.94199	4.75984e-106	6.51648e-104	up	825	K04125 gibberellin 2beta-dioxygenase [EC:1.14.11.13] | (RefSeq) gibberellin 2-beta-dioxygenase 2-like (A)	ko00904: Diterpenoid biosynthesis; ko01110: Biosynthesis of secondary metabolites	probable inactive 2-oxoglutarate-dependent dioxygenase AOP2 [Elaeis guineensis]	AOP1V_ARATH RecName: Full=Probable 2-oxoglutarate-dependent dioxygenase AOP1; EC=1.14.11.-; Flags: Fragment;	A0A6I9QQU1_ELAGV SubName: Full=probable inactive 2-oxoglutarate-dependent dioxygenase AOP2 {ECO:0000313|RefSeq:XP_010913592.1};	Iron/ascorbate family oxidoreductases	GO:0051213,dioxygenase activity; GO:0046872,metal ion binding; GO:0003674,molecular_function; GO:0003824,catalytic activity; GO:0016491,oxidoreductase activity; GO:0005488,binding; GO:0043167,ion binding; GO:0043169,cation binding	2OG-Fe(II) oxygenase superfamily	--	--	--
Cluster-11664.5	42.53	40.24	45.13	13.99	15.8	14.7	1933	1444	1605	425	591	500	-1.55712	5.22079e-106	7.09957e-104	down	1726	K17500 integrin-linked kinase-associated serine/threonine phosphatase 2C [EC:3.1.3.16] | (RefSeq) WAT1-related protein At3g18200-like (A)	--	WAT1-related protein At4g30420 [Elaeis guineensis]	WTR37_ARATH RecName: Full=WAT1-related protein At4g30420;	A0A6I9QRC6_ELAGV RecName: Full=WAT1-related protein {ECO:0000256|RuleBase:RU363077};	--	GO:0016021,integral component of membrane; GO:0005886,plasma membrane; GO:0022857,transmembrane transporter activity; GO:0003674,molecular_function; GO:0005215,transporter activity; GO:0005575,cellular_component; GO:0016020,membrane; GO:0031224,intrinsic component of membrane; GO:0110165,cellular anatomical entity; GO:0071944,cell periphery	EamA-like transporter family	--	--	--
Cluster-44951.1	26.93	30.11	26.85	7.33	5.98	7.16	1384	1220	1077	253	254	277	-2.06598	7.4496e-106	1.00966e-103	down	2085	K09843 (+)-abscisic acid 8'-hydroxylase [EC:1.14.14.137] | (RefSeq) abscisic acid 8'-hydroxylase 3 isoform X1 (A)	ko00906: Carotenoid biosynthesis; ko01110: Biosynthesis of secondary metabolites	PREDICTED: abscisic acid 8'-hydroxylase 3 isoform X1 [Musa acuminata subsp. malaccensis]	ABAH1_ARATH RecName: Full=Abscisic acid 8'-hydroxylase 1; Short=ABA 8'-hydroxylase 1; EC=1.14.14.137 {ECO:0000269|PubMed:15064374}; AltName: Full=Cytochrome P450 707A1;	A0A804IRA3_MUSAM SubName: Full=Uncharacterized protein {ECO:0000313|EnsemblPlants:Ma04_p18900.2};	Cytochrome P450 CYP4/CYP19/CYP26 subfamilies	GO:0016021,integral component of membrane; GO:0010295,(+)-abscisic acid 8'-hydroxylase activity; GO:0020037,heme binding; GO:0005506,iron ion binding; GO:0004497,monooxygenase activity; GO:0016491,oxidoreductase activity; GO:0016709,oxidoreductase activity, acting on paired donors, with incorporation or reduction of molecular oxygen, NAD(P)H as one donor, and incorporation of one atom of oxygen; …	Cytochrome P450	--	--	--
Cluster-28201.0	40.96	41.95	43.99	98.57	106.45	100.46	909	728	748	1441	1920	1629	1.22368	8.0234e-106	1.0838e-103	up	1804	K00799 glutathione S-transferase [EC:2.5.1.18] | (RefSeq) glutathione S-transferase F12 (A)	ko00480: Glutathione metabolism; ko01100: Metabolic pathways	anthocyanin-related glutathione S-transferase [Lilium hybrid cultivar]	GSTFA_ARATH RecName: Full=Glutathione S-transferase F10 {ECO:0000303|PubMed:12090627}; Short=AtGSTF10 {ECO:0000303|PubMed:12090627}; EC=2.5.1.18 {ECO:0000269|PubMed:12090627}; AltName: Full=AtGSTF4 {ECO:0000303|PubMed:12090627}; AltName: Full=GST class-phi member 10 {ECO:0000303|PubMed:12090627}; AltName: Full=Protein EARLY RESPONSE TO DEHYDRATION 13 {ECO:0000303|PubMed:8253194};	A0A5B9G8S8_9LILI SubName: Full=Anthocyanin-related glutathione S-transferase {ECO:0000313|EMBL:QEE82349.1};	Glutathione S-transferase	GO:0048046,apoplast; GO:0009507,chloroplast; GO:0005737,cytoplasm; GO:0005829,cytosol; GO:0005777,peroxisome; GO:0009505,plant-type cell wall; GO:0000325,plant-type vacuole; GO:0005886,plasma membrane; GO:0005507,copper ion binding; GO:0043295,glutathione binding; GO:0004364,glutathione transferase activity; GO:0006749,glutathione metabolic process; GO:0009414,response to water deprivation; GO:00…	Glutathione S-transferase, C-terminal domain	--	--	--
Cluster-44774.7	54.38	43.9	50.94	2.29	3.85	3.91	931	593	676	26	54	49	-3.92661	8.49327e-106	1.14346e-103	down	818	--	--	universal stress protein PHOS34-like [Asparagus officinalis]	USPAL_ARATH RecName: Full=Universal stress protein A-like protein;	A0A5P1EDB5_ASPOF RecName: Full=Usp domain-containing protein {ECO:0000259|Pfam:PF00582};	--	GO:0005829,cytosol; GO:0005886,plasma membrane; GO:0016208,AMP binding; GO:0000166,nucleotide binding; GO:0003674,molecular_function; GO:0005488,binding; GO:0017076,purine nucleotide binding; GO:0030554,adenyl nucleotide binding; GO:0032553,ribonucleotide binding; GO:0032555,purine ribonucleotide binding; GO:0032559,adenyl ribonucleotide binding; GO:0036094,small molecule binding; GO:0043167,ion …	Universal stress protein family	--	--	--
Cluster-382.19	83.4	90.52	86.27	1.08	2.77	3.71	699	602	551	6	18	22	-5.17389	1.03542e-105	1.38938e-103	down	568	--	--	uncharacterized protein LOC105034579 [Elaeis guineensis]	--	A0A6I9QEJ0_ELAGV SubName: Full=uncharacterized protein LOC105034579 {ECO:0000313|RefSeq:XP_010908094.1};	--	--	--	--	--	--
Cluster-12733.1	0.05	0.55	0.28	127.78	121.43	133.4	1	8	4	1573	1836	1822	8.81572	3.43398e-105	4.59269e-103	up	860	--	--	--	--	--	--	--	--	--	--	--
Cluster-44266.0	0.7	0.11	0.33	37.81	38.39	35.45	12	3	5	778	1014	865	7.21515	4.74268e-105	6.32212e-103	up	1608	K17302 coatomer subunit beta' | (RefSeq) leucine-rich repeat receptor protein kinase HPCA1-like isoform X1 (A)	--	hypothetical protein [Gossypium laxum]	JAL3_ARATH RecName: Full=Jacalin-related lectin 3; AltName: Full=Mannose-binding lectin superfamily protein;	A0A7J9ADV0_9ROSI SubName: Full=Uncharacterized protein {ECO:0000313|EMBL:MBA0722217.1};	--	GO:0030246,carbohydrate binding; GO:0003674,molecular_function; GO:0005488,binding	Jacalin-like lectin domain	--	--	--
Cluster-47403.11	38.9	41.12	35.92	188.63	175.91	186.01	176	150	130	631	703	652	2.28871	8.51168e-105	1.13091e-102	up	490	K09872 aquaporin PIP | (RefSeq) aquaporin PIP1-3-like (A)	--	plasma membrane intrinsic protein [Tulipa gesneriana]	PIP12_MUSAC RecName: Full=Aquaporin PIP1-2 {ECO:0000303|PubMed:23745761, ECO:0000303|PubMed:26307965}; AltName: Full=Plasma membrane intrinsic protein 1-2 {ECO:0000303|PubMed:23745761, ECO:0000303|PubMed:26307965}; Short=MusaPIP1-2 {ECO:0000303|PubMed:26307965}; Short=MusaPIP1;2 {ECO:0000303|PubMed:23745761}; Flags: Fragment;	B3XXK4_TULGE SubName: Full=Plasma membrane intrinsic protein {ECO:0000313|EMBL:BAG68660.1};	Aquaporin (major intrinsic protein family)	--	Major intrinsic protein	--	--	--
Cluster-38074.0	18.54	20.85	20.97	4.43	3.84	4.9	1034	918	910	156	179	203	-2.25363	9.92229e-105	1.31402e-102	down	2945	K00279 cytokinin dehydrogenase [EC:1.5.99.12] | (RefSeq) cytokinin dehydrogenase 5-like (A)	ko00908: Zeatin biosynthesis; ko01110: Biosynthesis of secondary metabolites	cytokinin dehydrogenase 5-like [Phoenix dactylifera]	CKX5_ARATH RecName: Full=Cytokinin dehydrogenase 5; EC=1.5.99.12; AltName: Full=Cytokinin oxidase 5; Short=AtCKX5; Short=AtCKX6; Short=CKO5; Flags: Precursor;	A0A8B7CRP5_PHODC RecName: Full=Cytokinin dehydrogenase {ECO:0000256|ARBA:ARBA00011928}; EC=1.5.99.12 {ECO:0000256|ARBA:ARBA00011928};	Proteins containing the FAD binding domain	GO:0005576,extracellular region; GO:0005615,extracellular space; GO:0019139,cytokinin dehydrogenase activity; GO:0071949,FAD binding; GO:0016491,oxidoreductase activity; GO:0009823,cytokinin catabolic process; GO:0003674,molecular_function; GO:0003824,catalytic activity; GO:0016645,oxidoreductase activity, acting on the CH-NH group of donors; GO:0000166,nucleotide binding; GO:0005488,binding; GO:…	Cytokinin dehydrogenase 1, FAD and cytokinin binding	--	--	--
Cluster-55894.3	49.33	49.79	48.92	22.6	24.85	21.35	4328	3448	3367	1327	1796	1407	-1.13908	2.08102e-104	2.74695e-102	down	3080	K10534 nitrate reductase (NAD(P)H) [EC:1.7.1.1 1.7.1.2 1.7.1.3] | (RefSeq) nitrate reductase [NADH]-like (A)	ko00910: Nitrogen metabolism; ko01100: Metabolic pathways	Nitrate reductase (NADH) 1 [Ananas comosus]	NIA1_ORYSJ RecName: Full=Nitrate reductase [NADH] 1; Short=NR1; EC=1.7.1.1;	A0A199UYK8_ANACO RecName: Full=Nitrate reductase {ECO:0000256|PIRNR:PIRNR000233};	Sulfite oxidase, molybdopterin-binding component	GO:0005737,cytoplasm; GO:0043231,intracellular membrane-bounded organelle; GO:0031090,organelle membrane; GO:0031984,organelle subcompartment; GO:0071949,FAD binding; GO:0020037,heme binding; GO:0030151,molybdenum ion binding; GO:0043546,molybdopterin cofactor binding; GO:0009703,nitrate reductase (NADH) activity; GO:0050464,nitrate reductase (NADPH) activity; GO:0042128,nitrate assimilation; GO:…	Mo-co oxidoreductase dimerisation domain	--	--	--
Cluster-25373.23	738.91	661.63	716.55	202.11	162.39	181.8	2010	1428	1409	359	352	334	-2.03602	2.49884e-104	3.28775e-102	down	353	K18857 alcohol dehydrogenase class-P [EC:1.1.1.1] | (RefSeq) alcohol dehydrogenase-like (A)	ko00010: Glycolysis / Gluconeogenesis; ko00071: Fatty acid degradation; ko00350: Tyrosine metabolism; ko00592: alpha-Linolenic acid metabolism; ko00620: Pyruvate metabolism; ko01100: Metabolic pathways; ko01110: Biosynthesis of secondary metabolites	hypothetical protein H0E87_014054 [Populus deltoides]	ADH1_PETHY RecName: Full=Alcohol dehydrogenase 1 {ECO:0000303|PubMed:1678286}; EC=1.1.1.1 {ECO:0000269|PubMed:1678286};	A0A438DBC1_VITVI SubName: Full=Alcohol dehydrogenase 1 {ECO:0000313|EMBL:RVW32751.1};	Alcohol dehydrogenase, class III	GO:0005737,cytoplasm; GO:0004022,alcohol dehydrogenase (NAD+) activity; GO:0008270,zinc ion binding; GO:0003674,molecular_function; GO:0003824,catalytic activity; GO:0016491,oxidoreductase activity; GO:0016614,oxidoreductase activity, acting on CH-OH group of donors; GO:0016616,oxidoreductase activity, acting on the CH-OH group of donors, NAD or NADP as acceptor; GO:0018455,alcohol dehydrogenase …	--	--	--	--
Cluster-50649.16	11.7	11.3	11.11	70.05	59.97	62	173	132	127	691	726	676	2.44699	5.58296e-104	7.32181e-102	up	743	K00430 peroxidase [EC:1.11.1.7] | (RefSeq) peroxidase 12 (A)	ko00940: Phenylpropanoid biosynthesis; ko01100: Metabolic pathways; ko01110: Biosynthesis of secondary metabolites	peroxidase 12-like [Ananas comosus]	PER12_ARATH RecName: Full=Peroxidase 12; Short=Atperox P12; EC=1.11.1.7; AltName: Full=ATP4a; AltName: Full=PRXR6; Flags: Precursor;	A0A6P5GFW7_ANACO RecName: Full=Peroxidase {ECO:0000256|RuleBase:RU362060}; EC=1.11.1.7 {ECO:0000256|RuleBase:RU362060};	--	GO:0005576,extracellular region; GO:0005739,mitochondrion; GO:0009505,plant-type cell wall; GO:0000325,plant-type vacuole; GO:0009506,plasmodesma; GO:0020037,heme binding; GO:0046872,metal ion binding; GO:0004601,peroxidase activity; GO:0042744,hydrogen peroxide catabolic process; GO:0006979,response to oxidative stress; GO:0003674,molecular_function; GO:0005488,binding; GO:0046906,tetrapyrrole b…	Peroxidase	--	--	--
Cluster-48417.0	36.34	35.54	38.42	10.3	10.18	9.98	1006	777	831	189	231	206	-1.9	5.97881e-104	7.81566e-102	down	1161	K00521 ferric-chelate reductase [EC:1.16.1.7] | (RefSeq) ferric reduction oxidase 7, chloroplastic-like (A)	--	NAC domain-containing protein 21/22 [Cocos nucifera]	NAC22_ARATH RecName: Full=NAC domain-containing protein 21/22; Short=ANAC021/ANAC022;	A0A8K0INQ1_COCNU SubName: Full=NAC domain-containing protein 21/22 {ECO:0000313|EMBL:KAG1363549.1};	--	GO:0005634,nucleus; GO:0003677,DNA binding; GO:0003700,DNA-binding transcription factor activity; GO:0009734,auxin-activated signaling pathway; GO:0048527,lateral root development; GO:0003674,molecular_function; GO:0003676,nucleic acid binding; GO:0005488,binding; GO:0097159,organic cyclic compound binding; GO:1901363,heterocyclic compound binding; GO:0140110,transcription regulator activity; GO:…	No apical meristem (NAM) protein	NAC	TF	NAC
Cluster-25921.0	101.19	102.41	95.11	48.98	52.32	48.91	4860	3883	3576	1574	2068	1760	-1.02691	1.75831e-103	2.29112e-101	down	1808	K00924 kinase [EC:2.7.1.-] | (RefSeq) PBL1; PBS1-like 1 (A)	--	protein kinase APK1A, chloroplastic [Cinnamomum micranthum f. kanehirae]	RK176_ORYSJ RecName: Full=Receptor-like cytoplasmic kinase 176 {ECO:0000303|PubMed:19825577}; Short=OsRLCK176 {ECO:0000303|PubMed:19825577}; EC=2.7.11.1 {ECO:0000305};	A0A443PXB6_9MAGN SubName: Full=Protein kinase APK1A, chloroplastic {ECO:0000313|EMBL:RWR95425.1};	Serine/threonine protein kinase	GO:0005524,ATP binding; GO:0106310,protein serine kinase activity; GO:0004674,protein serine/threonine kinase activity; GO:0045087,innate immune response; GO:0006468,protein phosphorylation; GO:0000166,nucleotide binding; GO:0003674,molecular_function; GO:0005488,binding; GO:0017076,purine nucleotide binding; GO:0030554,adenyl nucleotide binding; GO:0032553,ribonucleotide binding; GO:0032555,puri…	Protein tyrosine and serine/threonine kinase	--	--	--
Cluster-37097.1	93.41	102.8	114.15	441.46	384.39	361.4	963	838	903	3034	3238	2723	1.89549	1.91184e-103	2.48319e-101	up	600	--	--	--	--	--	--	--	--	--	--	--
Cluster-2614.2	58.66	59.28	71.55	5.69	8.18	7.7	761	586	575	53	96	81	-2.90359	7.50858e-103	9.65961e-101	down	756	K10875 DNA repair and recombination protein RAD54 and RAD54-like protein [EC:5.6.2.-] | (RefSeq) protein CHROMATIN REMODELING 25 (A)	ko03440: Homologous recombination	hypothetical protein GUJ93_ZPchr0006g45123 [Zizania palustris]	PCR2_ARATH RecName: Full=Protein PLANT CADMIUM RESISTANCE 2; Short=AtPCR2;	A0A8J5TC45_ZIZPA SubName: Full=Uncharacterized protein {ECO:0000313|EMBL:KAG8071196.1};	--	GO:0016021,integral component of membrane; GO:0005886,plasma membrane; GO:0006979,response to oxidative stress; GO:0006950,response to stress; GO:0008150,biological_process; GO:0050896,response to stimulus; GO:0005575,cellular_component; GO:0016020,membrane; GO:0031224,intrinsic component of membrane; GO:0110165,cellular anatomical entity; GO:0071944,cell periphery	PLAC8 family	--	--	--
Cluster-30867.5	11.73	13.16	10.97	43.07	45.45	46.67	317	281	231	778	1010	940	1.8784	1.96647e-102	2.52181e-100	up	1136	K00430 peroxidase [EC:1.11.1.7] | (RefSeq) peroxidase 4 (A)	ko00940: Phenylpropanoid biosynthesis; ko01100: Metabolic pathways; ko01110: Biosynthesis of secondary metabolites	peroxidase 4 [Dendrobium catenatum]	PER4_VITVI RecName: Full=Peroxidase 4 {ECO:0000250|UniProtKB:Q42578}; EC=1.11.1.7; Flags: Precursor;	A0A2I0XCI4_9ASPA RecName: Full=Peroxidase {ECO:0000256|RuleBase:RU362060}; EC=1.11.1.7 {ECO:0000256|RuleBase:RU362060};	--	GO:0005576,extracellular region; GO:0020037,heme binding; GO:0046872,metal ion binding; GO:0004601,peroxidase activity; GO:0042744,hydrogen peroxide catabolic process; GO:0006979,response to oxidative stress; GO:0003674,molecular_function; GO:0005488,binding; GO:0046906,tetrapyrrole binding; GO:0097159,organic cyclic compound binding; GO:1901363,heterocyclic compound binding; GO:0043167,ion bindi…	Peroxidase	--	--	--
Cluster-19736.16	18.77	18.37	16.29	58.34	55.49	62.03	616	476	417	1281	1498	1522	1.68007	4.62104e-102	5.90735e-100	up	1322	K03327 multidrug resistance protein, MATE family | (RefSeq) protein DETOXIFICATION 34-like (A)	--	rust resistance kinase Lr10 [Elaeis guineensis]	LRL22_ARATH RecName: Full=LEAF RUST 10 DISEASE-RESISTANCE LOCUS RECEPTOR-LIKE PROTEIN KINASE-like 2.2 {ECO:0000303|PubMed:12805585}; EC=2.7.11.1; AltName: Full=Probable receptor-like serine/threonine-protein kinase LRK10L-2.2 {ECO:0000305}; Flags: Precursor;	A0A6I9QTY1_ELAGV SubName: Full=rust resistance kinase Lr10 {ECO:0000313|RefSeq:XP_010914168.1};	--	GO:0016021,integral component of membrane; GO:0005524,ATP binding; GO:0030247,polysaccharide binding; GO:0106310,protein serine kinase activity; GO:0004674,protein serine/threonine kinase activity; GO:0006468,protein phosphorylation; GO:0000166,nucleotide binding; GO:0003674,molecular_function; GO:0005488,binding; GO:0017076,purine nucleotide binding; GO:0030554,adenyl nucleotide binding; GO:0032…	Protein tyrosine and serine/threonine kinase	--	--	--
Cluster-16900.2	132.94	116.88	107.45	1.73	0.93	2.24	1160	806	715	10	4	14	-6.4014	1.80847e-101	2.27598e-99	down	558	--	--	hypothetical protein L484_010421 [Morus notabilis]	--	W9RD87_9ROSA RecName: Full=Ig-like domain-containing protein {ECO:0000259|PROSITE:PS50835};	--	--	--	--	--	--
Cluster-954.8	53.16	50.08	57.08	1.06	0.67	0.42	936	710	776	11	9	5	-6.43506	2.62195e-101	3.28953e-99	down	978	--	--	ADP-ribosylation-containing protein [Dioscorea alata]	SRO2_ARATH RecName: Full=Probable inactive poly [ADP-ribose] polymerase SRO2; AltName: Full=Protein SIMILAR TO RCD ONE 2;	A0A5P1EZS0_ASPOF SubName: Full=Uncharacterized protein {ECO:0000313|EMBL:ONK71596.1};	--	GO:0005634,nucleus; GO:0003950,NAD+ ADP-ribosyltransferase activity; GO:0003674,molecular_function; GO:0003824,catalytic activity; GO:0016740,transferase activity; GO:0016757,glycosyltransferase activity; GO:0016763,pentosyltransferase activity; GO:0005575,cellular_component; GO:0005622,intracellular anatomical structure; GO:0043226,organelle; GO:0043227,membrane-bounded organelle; GO:0043229,int…	RCD1-SRO-TAF4 (RST) plant domain	--	--	--
Cluster-52532.9	1.72	1.57	1.41	17	18.67	17.33	58	42	37	384	518	437	3.45051	3.51405e-101	4.38165e-99	up	1352	K00083 cinnamyl-alcohol dehydrogenase [EC:1.1.1.195] | (RefSeq) CAD5; probable cinnamyl alcohol dehydrogenase 6 (A)	ko00940: Phenylpropanoid biosynthesis; ko01100: Metabolic pathways; ko01110: Biosynthesis of secondary metabolites	hypothetical protein C4D60_Mb05t06460 [Musa balbisiana]	CADH6_ORYSJ RecName: Full=Probable cinnamyl alcohol dehydrogenase 6 {ECO:0000305}; Short=OsCAD6 {ECO:0000303|PubMed:15452707}; EC=1.1.1.195 {ECO:0000305};	A0A4V6T4J8_MUSBA RecName: Full=PKS_ER domain-containing protein {ECO:0000259|SMART:SM00829};	Alcohol dehydrogenase, class V	GO:0045551,cinnamyl-alcohol dehydrogenase activity; GO:0016616,oxidoreductase activity, acting on the CH-OH group of donors, NAD or NADP as acceptor; GO:0052747,sinapyl alcohol dehydrogenase activity; GO:0008270,zinc ion binding; GO:0009809,lignin biosynthetic process; GO:0003674,molecular_function; GO:0003824,catalytic activity; GO:0016491,oxidoreductase activity; GO:0016614,oxidoreductase activ…	Alcohol dehydrogenase GroES-like domain	--	--	--
Cluster-50830.0	87	88.98	88.69	36.47	40.08	41.63	2490	2011	1923	663	897	856	-1.25051	9.02748e-101	1.12218e-98	down	2055	K00052 3-isopropylmalate dehydrogenase [EC:1.1.1.85] | (RefSeq) 3-isopropylmalate dehydrogenase, chloroplastic-like (A)	ko00290: Valine, leucine and isoleucine biosynthesis; ko00660: C5-Branched dibasic acid metabolism; ko01100: Metabolic pathways; ko01110: Biosynthesis of secondary metabolites; ko01210: 2-Oxocarboxylic acid metabolism; ko01230: Biosynthesis of amino acids	3-isopropylmalate dehydrogenase, chloroplastic-like [Panicum hallii]	LEU32_ARATH RecName: Full=3-isopropylmalate dehydrogenase 2, chloroplastic {ECO:0000303|PubMed:15849421}; Short=3-IPM-DH 2 {ECO:0000303|PubMed:15849421}; Short=AtIMDH2 {ECO:0000303|PubMed:15849421}; Short=AtIMDH3 {ECO:0000303|PubMed:19674406}; Short=IMDH 2 {ECO:0000303|PubMed:15849421}; EC=1.1.1.85 {ECO:0000269|PubMed:15849421, ECO:0000269|PubMed:20840499}; AltName: Full=Beta-IPM dehydrogenase 2 …	A0A2T7D269_9POAL RecName: Full=3-isopropylmalate dehydrogenase {ECO:0000256|ARBA:ARBA00013101, ECO:0000256|RuleBase:RU004445}; EC=1.1.1.85 {ECO:0000256|ARBA:ARBA00013101, ECO:0000256|RuleBase:RU004445};	3-isopropylmalate dehydrogenase	GO:0009507,chloroplast; GO:0009941,chloroplast envelope; GO:0009570,chloroplast stroma; GO:0005829,cytosol; GO:0009536,plastid; GO:0003862,3-isopropylmalate dehydrogenase activity; GO:0000287,magnesium ion binding; GO:0070403,NAD+ binding; GO:0042803,protein homodimerization activity; GO:0009553,embryo sac development; GO:0009098,leucine biosynthetic process; GO:0009555,pollen development; GO:000…	--	--	--	--
Cluster-50657.0	4.79	5.17	5.68	25.6	28.86	25.59	163	139	151	583	808	651	2.32642	1.67153e-100	2.07148e-98	up	1361	K13379 reversibly glycosylated polypeptide / UDP-arabinopyranose mutase [EC:2.4.1.- 5.4.99.30] | (RefSeq) UDP-arabinopyranose mutase 1 (A)	ko00520: Amino sugar and nucleotide sugar metabolism; ko01100: Metabolic pathways; ko01250: Biosynthesis of nucleotide sugars	UDP-arabinopyranose mutase 1 [Elaeis guineensis]	RGP1_ORYSJ RecName: Full=UDP-arabinopyranose mutase 1 {ECO:0000303|PubMed:17182701}; Short=OsUAM1 {ECO:0000303|PubMed:17182701}; EC=5.4.99.30 {ECO:0000269|PubMed:17182701, ECO:0000269|PubMed:20057139, ECO:0000269|PubMed:20149347}; AltName: Full=Reversibly glycosylated polypeptide 1 {ECO:0000303|PubMed:17182701}; AltName: Full=UDP-L-arabinose mutase 1 {ECO:0000305};	M1H922_ELAGV RecName: Full=UDP-arabinopyranose mutase {ECO:0000256|ARBA:ARBA00012805, ECO:0000256|PIRNR:PIRNR016429}; EC=5.4.99.30 {ECO:0000256|ARBA:ARBA00012805, ECO:0000256|PIRNR:PIRNR016429};	--	GO:0005829,cytosol; GO:0005794,Golgi apparatus; GO:0016866,intramolecular transferase activity; GO:0052691,UDP-arabinopyranose mutase activity; GO:0071555,cell wall organization; GO:0009832,plant-type cell wall biogenesis; GO:0033356,UDP-L-arabinose metabolic process; GO:0003674,molecular_function; GO:0003824,catalytic activity; GO:0016853,isomerase activity; GO:0008150,biological_process; GO:000…	Reversibly glycosylated polypeptide	--	--	--
Cluster-52101.0	92.71	94.2	101.21	49.46	46.6	47.25	3323	2696	2850	1205	1430	1289	-1.0159	1.95909e-100	2.42043e-98	down	1709	K23810 (E)-8-carboxylinalool synthase [EC:1.14.14.-] | (RefSeq) GFH2; ripening-related P-450 enzyme-like (A)	ko00902: Monoterpenoid biosynthesis; ko01110: Biosynthesis of secondary metabolites	geraniol 8-hydroxylase-like [Phoenix dactylifera]	C76B6_CATRO RecName: Full=Geraniol 8-hydroxylase; EC=1.14.14.83 {ECO:0000269|PubMed:11718718, ECO:0000269|PubMed:21504162}; AltName: Full=Cytochrome P450 76B6; AltName: Full=Geraniol 10-hydroxylase; Short=CrG10H;	A0A8B8ZPN8_PHODC SubName: Full=geraniol 8-hydroxylase-like {ECO:0000313|RefSeq:XP_038973453.1};	Cytochrome P450 CYP2 subfamily	GO:0005789,endoplasmic reticulum membrane; GO:0016021,integral component of membrane; GO:0102811,geraniol 10-hydroxylase activity; GO:0020037,heme binding; GO:0005506,iron ion binding; GO:0016709,oxidoreductase activity, acting on paired donors, with incorporation or reduction of molecular oxygen, NAD(P)H as one donor, and incorporation of one atom of oxygen; GO:0016099,monoterpenoid biosynthetic…	Cytochrome P450	--	--	--
Cluster-48989.0	1.46	1.14	1.46	25.27	19.8	21.53	45	28	35	533	513	506	4.02065	2.4037e-100	2.96072e-98	up	1280	K23260 scopoletin glucosyltransferase [EC:2.4.1.128] | (RefSeq) scopoletin glucosyltransferase-like (A)	ko00999: Biosynthesis of various plant secondary metabolites; ko01110: Biosynthesis of secondary metabolites	LOW QUALITY PROTEIN: scopoletin glucosyltransferase-like [Elaeis guineensis]	SCGT_TOBAC RecName: Full=Scopoletin glucosyltransferase; EC=2.4.1.128; AltName: Full=Phenylpropanoid:glucosyltransferase 1;	A0A8N4IGN3_ELAGV SubName: Full=LOW QUALITY PROTEIN: scopoletin glucosyltransferase-like {ECO:0000313|RefSeq:XP_029123660.1};	UDP-glucuronosyl and UDP-glucosyl transferase	GO:0042802,identical protein binding; GO:0050275,scopoletin glucosyltransferase activity; GO:0003674,molecular_function; GO:0005488,binding; GO:0005515,protein binding; GO:0003824,catalytic activity; GO:0008194,UDP-glycosyltransferase activity; GO:0016740,transferase activity; GO:0016757,glycosyltransferase activity; GO:0016758,hexosyltransferase activity; GO:0035251,UDP-glucosyltransferase activ…	UDP-glucoronosyl and UDP-glucosyl transferase	--	--	--
Cluster-51588.2	65.73	60.6	64.58	25.57	27.92	28.85	4080	2969	3142	1062	1427	1344	-1.24742	3.64375e-100	4.47452e-98	down	2258	K01937 CTP synthase [EC:6.3.4.2] | (RefSeq) CTP synthase-like (A)	ko00240: Pyrimidine metabolism; ko01100: Metabolic pathways; ko01232: Nucleotide metabolism; ko01240: Biosynthesis of cofactors	CTP synthase protein [Dioscorea alata]	--	A0A1U8BGD8_NELNU RecName: Full=CTP synthase {ECO:0000256|RuleBase:RU810713}; EC=6.3.4.2 {ECO:0000256|RuleBase:RU810713}; AltName: Full=UTP--ammonia ligase {ECO:0000256|RuleBase:RU810713};	CTP synthase (UTP-ammonia lyase)	GO:0005524,ATP binding; GO:0003883,CTP synthase activity; GO:0042802,identical protein binding; GO:0044210,'de novo' CTP biosynthetic process; GO:0006241,CTP biosynthetic process; GO:0006541,glutamine metabolic process; GO:0019856,pyrimidine nucleobase biosynthetic process; GO:0000166,nucleotide binding; GO:0003674,molecular_function; GO:0005488,binding; GO:0017076,purine nucleotide binding; GO:0…	CTP synthase N-terminus	--	--	--
Cluster-52078.2	353.41	371.67	402.17	154.81	134.16	144.85	1996	1663	1710	581	615	583	-1.43062	6.80211e-100	8.32775e-98	down	455	K00924 kinase [EC:2.7.1.-] | (RefSeq) receptor-like protein kinase HSL1 (A)	--	hypothetical protein MLD38_031044 [Melastoma candidum]	PGIP_VITVI RecName: Full=Polygalacturonase inhibitor {ECO:0000250|UniProtKB:P58822}; AltName: Full=Polygalacturonase-inhibiting protein {ECO:0000250|UniProtKB:P58822, ECO:0000312|EMBL:AAM74142.1}; Short=PGIG; Flags: Precursor;	A0A5J9T1F9_9POAL RecName: Full=LRRNT_2 domain-containing protein {ECO:0000259|Pfam:PF08263}; Flags: Fragment;	FOG: Leucine rich repeat	GO:0005576,extracellular region; GO:0016020,membrane; GO:0006952,defense response; GO:0006950,response to stress; GO:0008150,biological_process; GO:0050896,response to stimulus; GO:0005575,cellular_component; GO:0110165,cellular anatomical entity	Leucine rich repeat N-terminal domain	--	--	--
Cluster-34102.2	37.19	38.18	40.88	7.44	6.69	8.8	881	715	755	113	127	153	-2.41932	2.01907e-99	2.45708e-97	down	1105	K13422 transcription factor MYC2 | (RefSeq) transcription factor MYC2-like (A)	ko04016: MAPK signaling pathway - plant; ko04075: Plant hormone signal transduction	hypothetical protein C4D60_Mb08t33630 [Musa balbisiana]	BH093_ARATH RecName: Full=Transcription factor bHLH93; AltName: Full=Basic helix-loop-helix protein 93; Short=AtbHLH93; Short=bHLH 93; AltName: Full=Transcription factor EN 47; AltName: Full=bHLH transcription factor bHLH093;	A0A4V4H9E4_MUSBA RecName: Full=BHLH domain-containing protein {ECO:0000259|PROSITE:PS50888};	--	GO:0005634,nucleus; GO:0003700,DNA-binding transcription factor activity; GO:0046983,protein dimerization activity; GO:0043565,sequence-specific DNA binding; GO:0045487,gibberellin catabolic process; GO:0010371,regulation of gibberellin biosynthetic process; GO:0006355,regulation of DNA-templated transcription; GO:0003674,molecular_function; GO:0140110,transcription regulator activity; GO:0005488…	Helix-loop-helix DNA-binding domain	bHLH	TF	bHLH
Cluster-54848.0	19	20.24	18.14	1.97	2.39	2.31	642	540	476	44	64	57	-3.16816	2.09039e-99	2.53626e-97	down	1380	--	--	PREDICTED: protein FAF-like, chloroplastic [Musa acuminata subsp. malaccensis]	FAFL_ARATH RecName: Full=Protein FAF-like, chloroplastic; Flags: Precursor;	A0A804K7T4_MUSAM SubName: Full=(wild Malaysian banana) hypothetical protein {ECO:0000313|EMBL:CAG1831946.1};	--	GO:0009507,chloroplast; GO:0005737,cytoplasm; GO:0005783,endoplasmic reticulum; GO:0005634,nucleus; GO:0019902,phosphatase binding; GO:0047485,protein N-terminus binding; GO:0009788,negative regulation of abscisic acid-activated signaling pathway; GO:0042326,negative regulation of phosphorylation; GO:0010922,positive regulation of phosphatase activity; GO:0003674,molecular_function; GO:0005488,bi…	Thioesterase superfamily	--	--	--
Cluster-49867.3	110.2	94.79	108.43	9.8	9.16	14.9	901	618	676	54	62	87	-3.26402	3.47983e-99	4.19693e-97	down	536	K18045 tyrosine-protein phosphatase SIW14 [EC:3.1.3.48] | (RefSeq) probable tyrosine-protein phosphatase DSP4 isoform X1 (A)	--	hypothetical protein IFM89_037307 [Coptis chinensis]	DSP1_ARATH RecName: Full=Tyrosine-protein phosphatase DSP1 {ECO:0000305}; EC=3.1.3.48 {ECO:0000255|PROSITE-ProRule:PRU10044, ECO:0000269|PubMed:18433060, ECO:0000269|PubMed:21409566}; AltName: Full=Protein PLANT AND FUNGI ATYPICAL DUAL-SPECIFICITY PHOSPHATASE 1 {ECO:0000303|PubMed:21409566}; Short=AtPFA-DSP1 {ECO:0000303|PubMed:21409566}; AltName: Full=Tyrosine-protein phosphatase At1g05000 {ECO:…	A0A835M2V3_9MAGN RecName: Full=Tyrosine-protein phosphatase domain-containing protein {ECO:0000259|PROSITE:PS50054};	Predicted protein tyrosine phosphatase	GO:0005737,cytoplasm; GO:0016791,phosphatase activity; GO:0004725,protein tyrosine phosphatase activity; GO:0008138,protein tyrosine/serine/threonine phosphatase activity; GO:0006470,protein dephosphorylation; GO:0003674,molecular_function; GO:0003824,catalytic activity; GO:0016787,hydrolase activity; GO:0016788,hydrolase activity, acting on ester bonds; GO:0042578,phosphoric ester hydrolase acti…	--	--	--	--
Cluster-55352.0	200.41	193.03	206.09	508.52	536.58	531.66	678	511	526	1123	1444	1229	1.30837	3.95228e-99	4.75258e-97	up	390	--	--	hypothetical protein C4D60_Mb01t06070 [Musa balbisiana]	PSK_ASPOF RecName: Full=Phytosulfokines; Contains: RecName: Full=Phytosulfokine-alpha; Short=PSK-alpha; Short=Phytosulfokine-a; Contains: RecName: Full=Phytosulfokine-beta; Short=PSK-beta; Short=Phytosulfokine-b; Flags: Precursor;	A0A4V4H756_MUSBA RecName: Full=Phytosulfokine {ECO:0000256|RuleBase:RU368031}; Contains: RecName: Full=Phytosulfokine-alpha {ECO:0000256|RuleBase:RU368031}; Short=PSK-alpha {ECO:0000256|RuleBase:RU368031}; Short=Phytosulfokine-a {ECO:0000256|RuleBase:RU368031}; Contains: RecName: Full=Phytosulfokine-beta {ECO:0000256|RuleBase:RU368031}; Short=PSK-beta {ECO:0000256|RuleBase:RU368031}; Short=Phytos…	--	GO:0005576,extracellular region; GO:0008083,growth factor activity; GO:0030154,cell differentiation; GO:0008283,cell population proliferation; GO:0003674,molecular_function; GO:0005102,signaling receptor binding; GO:0005488,binding; GO:0005515,protein binding; GO:0030545,signaling receptor regulator activity; GO:0030546,signaling receptor activator activity; GO:0048018,receptor ligand activity; G…	--	--	--	--
Cluster-53855.3	6.53	10.57	10.25	91.07	82.74	99.06	67	86	81	626	697	746	3.29656	4.58348e-99	5.4953e-97	up	600	--	--	hypothetical protein BHM03_00048416 [Ensete ventricosum]	--	A0A426Z7V0_ENSVE SubName: Full=Uncharacterized protein {ECO:0000313|EMBL:RRT60042.1};	--	--	Glycine rich protein family	--	--	--
Cluster-44079.2	47.56	42.42	43.09	5.55	4.6	5.54	744	524	522	58	59	64	-3.13324	4.62406e-99	5.52759e-97	down	771	--	--	hypothetical protein TSUD_77360 [Trifolium subterraneum]	--	A0A2Z6LN47_TRISU SubName: Full=Uncharacterized protein {ECO:0000313|EMBL:GAU19492.1};	--	--	--	--	--	--
Cluster-35844.5	33.41	34.41	29.58	300.18	237.91	252.81	139	113	91	827	799	736	2.96039	4.74454e-99	5.65493e-97	up	402	--	--	hypothetical protein BHM03_00051204 [Ensete ventricosum]	ASP_THECC RecName: Full=21 kDa seed protein; Flags: Precursor;	A0A1D1YCI2_9ARAE SubName: Full=Miraculin {ECO:0000313|EMBL:JAT52353.1};	--	GO:0004866,endopeptidase inhibitor activity; GO:0003674,molecular_function; GO:0004857,enzyme inhibitor activity; GO:0030234,enzyme regulator activity; GO:0030414,peptidase inhibitor activity; GO:0061134,peptidase regulator activity; GO:0061135,endopeptidase regulator activity; GO:0098772,molecular function regulator activity	--	--	--	--
Cluster-35844.32	240.69	245.6	269.63	667.75	583.22	596.71	6578	5301	5745	12199	13097	12155	1.25275	5.94757e-99	7.06802e-97	up	1145	--	--	21 kDa seed protein [Herrania umbratica]	ASP_THECC RecName: Full=21 kDa seed protein; Flags: Precursor;	A0A6J1AZ97_9ROSI SubName: Full=21 kDa seed protein {ECO:0000313|RefSeq:XP_021292310.1};	--	GO:0004866,endopeptidase inhibitor activity; GO:0003674,molecular_function; GO:0004857,enzyme inhibitor activity; GO:0030234,enzyme regulator activity; GO:0030414,peptidase inhibitor activity; GO:0061134,peptidase regulator activity; GO:0061135,endopeptidase regulator activity; GO:0098772,molecular function regulator activity	Trypsin and protease inhibitor	--	--	--
Cluster-2207.4	14.42	16.8	15.77	5.21	5.37	5.2	2550	2001	2096	417	438	553	-2.07169	6.54556e-99	7.75592e-97	down	9141	--	--	hypothetical protein, partial [Plantago major]	--	Q5ZF65_PLAMJ RecName: Full=RdRP_1 domain-containing protein {ECO:0000259|Pfam:PF00680}; Flags: Fragment;	--	GO:0003723,RNA binding; GO:0003968,RNA-directed 5'-3' RNA polymerase activity; GO:0006351,DNA-templated transcription; GO:0003674,molecular_function; GO:0003676,nucleic acid binding; GO:0005488,binding; GO:0097159,organic cyclic compound binding; GO:1901363,heterocyclic compound binding; GO:0003824,catalytic activity; GO:0016740,transferase activity; GO:0016772,transferase activity, transferring …	Helper component proteinase	--	--	--
Cluster-56399.0	69.49	62.34	63.78	11.43	10.25	11.86	895	619	629	84	100	109	-2.6994	9.9095e-99	1.17077e-96	down	741	K03686 molecular chaperone DnaJ | (RefSeq) DnAJ-like protein (A)	--	chaperone protein DnaJ-like [Dioscorea cayenensis subsp. rotundata]	DNJ11_ARATH RecName: Full=Chaperone protein dnaJ 11, chloroplastic; Short=AtDjC11; Short=AtJ11; Flags: Precursor;	A0A5P1FLU2_ASPOF RecName: Full=J domain-containing protein {ECO:0000259|PROSITE:PS50076};	Molecular chaperone (DnaJ superfamily)	GO:0009507,chloroplast; GO:0009570,chloroplast stroma; GO:0005634,nucleus; GO:0009536,plastid; GO:0005575,cellular_component; GO:0005622,intracellular anatomical structure; GO:0005737,cytoplasm; GO:0043226,organelle; GO:0043227,membrane-bounded organelle; GO:0043229,intracellular organelle; GO:0043231,intracellular membrane-bounded organelle; GO:0110165,cellular anatomical entity; GO:0009532,plas…	DnaJ domain	--	--	--
Cluster-54670.1	263.62	242.93	273.93	116.97	121.94	126.87	6225	4531	5035	1845	2364	2228	-1.13153	2.05517e-98	2.42104e-96	down	1026	--	--	--	--	--	--	--	--	--	--	--
Cluster-37754.13	13.18	13.72	13.01	32.35	34.66	32.82	684	561	528	1123	1480	1276	1.28947	3.20799e-98	3.76814e-96	up	1932	K18108 (-)-alpha-terpineol synthase [EC:4.2.3.111] | (RefSeq) (-)-alpha-terpineol synthase (A)	ko00902: Monoterpenoid biosynthesis; ko01100: Metabolic pathways; ko01110: Biosynthesis of secondary metabolites	myrcene synthase [Lilium sp. BT-2016]	ATESY_VITVI RecName: Full=(-)-alpha-terpineol synthase; EC=4.2.3.111;	A0A144J2D9_9LILI SubName: Full=Myrcene synthase {ECO:0000313|EMBL:AMT81307.1};	--	GO:0000287,magnesium ion binding; GO:0010333,terpene synthase activity; GO:0016102,diterpenoid biosynthetic process; GO:0003674,molecular_function; GO:0005488,binding; GO:0043167,ion binding; GO:0043169,cation binding; GO:0046872,metal ion binding; GO:0003824,catalytic activity; GO:0016829,lyase activity; GO:0016835,carbon-oxygen lyase activity; GO:0016838,carbon-oxygen lyase activity, acting on …	Terpene synthase family, metal binding domain	--	--	--
Cluster-44298.0	147.54	145.29	157.82	75.78	72.96	75.38	2753	2129	2278	943	1116	1037	-1.04662	2.1007e-97	2.45328e-95	down	876	K24997 ganglioside-induced differentiation-associated protein 2 | (RefSeq) protein GDAP2 homolog (A)	--	protein GDAP2 homolog [Elaeis guineensis]	--	A0A6I9R0D8_ELAGV SubName: Full=protein GDAP2 homolog {ECO:0000313|RefSeq:XP_010918170.1};	Hismacro and SEC14 domain-containing proteins	--	Divergent CRAL/TRIO domain	--	--	--
Cluster-13814.0	17.17	19.02	19.13	44.31	44.22	42.05	844	738	736	1457	1789	1549	1.20721	3.97331e-97	4.62685e-95	up	1844	K09755 ferulate-5-hydroxylase [EC:1.14.-.-] | (RefSeq) cytochrome P450 84A1-like (A)	ko00940: Phenylpropanoid biosynthesis; ko01100: Metabolic pathways; ko01110: Biosynthesis of secondary metabolites	cytochrome P450 84A1 [Lilium regale]	C84A1_ARATH RecName: Full=Cytochrome P450 84A1; EC=1.14.-.-; AltName: Full=Ferulate-5-hydroxylase; Short=F5H;	A0A248SMI8_LILRE SubName: Full=Cytochrome P450 84A1 {ECO:0000313|EMBL:ASV46327.1};	Cytochrome P450 CYP2 subfamily	GO:0005783,endoplasmic reticulum; GO:0016021,integral component of membrane; GO:0005886,plasma membrane; GO:0020037,heme binding; GO:0005506,iron ion binding; GO:0004497,monooxygenase activity; GO:0016705,oxidoreductase activity, acting on paired donors, with incorporation or reduction of molecular oxygen; GO:0009809,lignin biosynthetic process; GO:0009699,phenylpropanoid biosynthetic process; GO…	Cytochrome P450	--	--	--
Cluster-49413.2	36.15	33.71	35.3	175.01	173.57	147.9	258	188	189	830	945	766	2.16927	7.7045e-97	8.89508e-95	up	520	--	--	--	--	--	--	--	--	--	--	--
Cluster-50932.0	52.88	50.52	51.74	23.06	22.21	22.82	1893	1426	1443	554	653	609	-1.22502	3.82285e-96	4.40106e-94	down	1428	K23953 plant cysteine oxidase [EC:1.13.11.-] | (RefSeq) plant cysteine oxidase 2-like (A)	--	plant cysteine oxidase 2 [Cocos nucifera]	PCO2_ARATH RecName: Full=Plant cysteine oxidase 2 {ECO:0000303|PubMed:24599061}; Short=AtPCO2 {ECO:0000303|PubMed:33207269}; EC=1.13.11.20 {ECO:0000269|PubMed:24599061, ECO:0000269|PubMed:29848548, ECO:0000269|PubMed:33207269}; AltName: Full=Hypoxia-responsive unknown protein 43 {ECO:0000303|PubMed:20097791};	A0A6P5RVB2_PRUAV RecName: Full=Cysteine dioxygenase {ECO:0000256|ARBA:ARBA00013133}; EC=1.13.11.20 {ECO:0000256|ARBA:ARBA00013133};	Uncharacterized conserved protein	GO:0005829,cytosol; GO:0005634,nucleus; GO:0017172,cysteine dioxygenase activity; GO:0005506,iron ion binding; GO:0071456,cellular response to hypoxia; GO:0070483,detection of hypoxia; GO:0018171,peptidyl-cysteine oxidation; GO:0001666,response to hypoxia; GO:0003674,molecular_function; GO:0003824,catalytic activity; GO:0016491,oxidoreductase activity; GO:0016701,oxidoreductase activity, acting o…	PCO_ADO	--	--	--
Cluster-43979.0	39.24	38.06	40.81	15.25	13.91	16.02	1689	1307	1370	446	507	523	-1.40016	4.64075e-96	5.32753e-94	down	1860	K01179 endoglucanase [EC:3.2.1.4] | (RefSeq) endoglucanase 3 (A)	ko00500: Starch and sucrose metabolism; ko01100: Metabolic pathways	Glycosyl hydrolase family 9 [Musa troglodytarum]	GUN17_ARATH RecName: Full=Endoglucanase 17; EC=3.2.1.4; AltName: Full=Endo-1,4-beta glucanase 17; Flags: Precursor;	A0A8B8ZSN0_PHODC RecName: Full=Endoglucanase {ECO:0000256|RuleBase:RU361166}; EC=3.2.1.4 {ECO:0000256|RuleBase:RU361166};	--	GO:0005576,extracellular region; GO:0008810,cellulase activity; GO:0071555,cell wall organization; GO:0030245,cellulose catabolic process; GO:0003674,molecular_function; GO:0003824,catalytic activity; GO:0004553,hydrolase activity, hydrolyzing O-glycosyl compounds; GO:0016787,hydrolase activity; GO:0016798,hydrolase activity, acting on glycosyl bonds; GO:0008150,biological_process; GO:0009987,cel…	Glycosyl hydrolase family 9	--	--	--
Cluster-32428.0	8.19	8.6	7.59	37.13	35.54	31.51	261	228	199	789	953	762	2.02567	6.07139e-96	6.9502e-94	up	1345	K00521 ferric-chelate reductase [EC:1.16.1.7] | (RefSeq) ferric reduction oxidase 7, chloroplastic-like (A)	--	NAC protein [Lilium pumilum]	NAC22_ARATH RecName: Full=NAC domain-containing protein 21/22; Short=ANAC021/ANAC022;	A0A4Y1P004_9LILI SubName: Full=NAC protein {ECO:0000313|EMBL:AXU39996.1};	--	GO:0005634,nucleus; GO:0003677,DNA binding; GO:0003700,DNA-binding transcription factor activity; GO:0009734,auxin-activated signaling pathway; GO:0048527,lateral root development; GO:0003674,molecular_function; GO:0003676,nucleic acid binding; GO:0005488,binding; GO:0097159,organic cyclic compound binding; GO:1901363,heterocyclic compound binding; GO:0140110,transcription regulator activity; GO:…	No apical meristem (NAM) protein	NAC	TF	NAC
Cluster-32093.0	18.43	16.89	17.75	41.72	41.57	40.28	923	668	696	1398	1714	1512	1.1809	8.69607e-96	9.92675e-94	up	1874	K12818 ATP-dependent RNA helicase DHX8/PRP22 [EC:3.6.4.13] | (RefSeq) hypothetical protein (A)	ko03040: Spliceosome	protein ZINC INDUCED FACILITATOR-LIKE 1 isoform X1 [Elaeis guineensis]	PTR36_ARATH RecName: Full=Probable peptide/nitrate transporter At3g43790; AltName: Full=Protein ZINC INDUCED FACILITATOR-LIKE 2;	A0A6I9R840_ELAGV SubName: Full=protein ZINC INDUCED FACILITATOR-LIKE 1 isoform X1 {ECO:0000313|RefSeq:XP_010922099.1};	Permease of the major facilitator superfamily	GO:0016021,integral component of membrane; GO:0022857,transmembrane transporter activity; GO:0009624,response to nematode; GO:0003674,molecular_function; GO:0005215,transporter activity; GO:0008150,biological_process; GO:0009605,response to external stimulus; GO:0009607,response to biotic stimulus; GO:0043207,response to external biotic stimulus; GO:0044419,biological process involved in interspe…	Major Facilitator Superfamily	--	--	--
Cluster-41618.7	15.42	15.13	12.73	1.37	1.49	1.67	776	601	502	46	61	63	-3.29751	1.65367e-95	1.8824e-93	down	1883	K17756 long-chain-alcohol oxidase [EC:1.1.3.20] | (RefSeq) long-chain-alcohol oxidase FAO4A-like (A)	--	NAC protein [Lilium pumilum]	NAC83_ARATH RecName: Full=NAC domain-containing protein 83 {ECO:0000303|PubMed:15029955}; Short=ANAC083 {ECO:0000303|PubMed:15029955}; AltName: Full=Protein VND-INTERACTING 2 {ECO:0000303|PubMed:20388856};	A0A4Y1P031_9LILI SubName: Full=NAC protein {ECO:0000313|EMBL:AXU39983.1};	--	GO:0005634,nucleus; GO:0003677,DNA binding; GO:0003700,DNA-binding transcription factor activity; GO:0010150,leaf senescence; GO:0045892,negative regulation of DNA-templated transcription; GO:0009737,response to abscisic acid; GO:0009651,response to salt stress; GO:0010089,xylem development; GO:0003674,molecular_function; GO:0003676,nucleic acid binding; GO:0005488,binding; GO:0097159,organic cyc…	No apical meristem (NAM) protein	NAC	TF	NAC
Cluster-954.13	24.89	23.33	26.36	0.53	0.39	0.47	758	561	627	10	9	10	-5.90443	4.96075e-95	5.61534e-93	down	1246	--	--	probable inactive poly [ADP-ribose]	SRO2_ARATH RecName: Full=Probable inactive poly [ADP-ribose] polymerase SRO2; AltName: Full=Protein SIMILAR TO RCD ONE 2;	A0A5P1EZS0_ASPOF SubName: Full=Uncharacterized protein {ECO:0000313|EMBL:ONK71596.1};	--	GO:0005634,nucleus; GO:0003950,NAD+ ADP-ribosyltransferase activity; GO:0003674,molecular_function; GO:0003824,catalytic activity; GO:0016740,transferase activity; GO:0016757,glycosyltransferase activity; GO:0016763,pentosyltransferase activity; GO:0005575,cellular_component; GO:0005622,intracellular anatomical structure; GO:0043226,organelle; GO:0043227,membrane-bounded organelle; GO:0043229,int…	RCD1-SRO-TAF4 (RST) plant domain	--	--	--
Cluster-47700.1	101.39	104.85	108.25	6.44	11.15	9.84	578	474	465	24	51	40	-3.56603	9.92319e-95	1.12013e-92	down	452	K17592 sacsin | (RefSeq) sacsin-like (A)	--	uncharacterized protein LOC120277857 [Dioscorea cayenensis subsp. rotundata]	--	A0A2K3LQD3_TRIPR SubName: Full=Uncharacterized protein {ECO:0000313|EMBL:PNX80748.1};	--	--	Wound-induced protein	--	--	--
Cluster-53911.20	71.74	67.98	70.24	27.85	32.58	27.77	5244	3922	4026	1362	1961	1524	-1.28533	1.30715e-94	1.47141e-92	down	2611	K10999 cellulose synthase A [EC:2.4.1.12] | (RefSeq) cellulose synthase A catalytic subunit 7 [UDP-forming] (A)	--	LOW QUALITY PROTEIN: cellulose synthase-like protein G3 [Elaeis guineensis]	CSLG3_ARATH RecName: Full=Cellulose synthase-like protein G3; Short=AtCslG3; EC=2.4.1.-;	A0A6J0PN69_ELAGV SubName: Full=LOW QUALITY PROTEIN: cellulose synthase-like protein G3 {ECO:0000313|RefSeq:XP_019708639.1};	--	GO:0000139,Golgi membrane; GO:0016021,integral component of membrane; GO:0005886,plasma membrane; GO:0016760,cellulose synthase (UDP-forming) activity; GO:0051753,mannan synthase activity; GO:0071555,cell wall organization; GO:0030244,cellulose biosynthetic process; GO:0009833,plant-type primary cell wall biogenesis; GO:0003674,molecular_function; GO:0003824,catalytic activity; GO:0008194,UDP-gly…	Cellulose synthase	--	--	--
Cluster-39330.0	41.81	43.67	38.25	119.54	108.65	109.89	934	772	665	1791	1994	1825	1.41088	8.33387e-94	9.30363e-92	up	1082	K09873 aquaporin TIP | (RefSeq) probable aquaporin TIP4-3 (A)	--	probable aquaporin TIP4-3 [Zingiber officinale]	TIP43_ORYSJ RecName: Full=Probable aquaporin TIP4-3; AltName: Full=Tonoplast intrinsic protein 4-3; Short=OsTIP4;3;	A0A8J5HS60_ZINOF SubName: Full=Uncharacterized protein {ECO:0000313|EMBL:KAG6530108.1};	Aquaporin (major intrinsic protein family)	GO:0016021,integral component of membrane; GO:0016020,membrane; GO:0005774,vacuolar membrane; GO:0015250,water channel activity; GO:0006833,water transport; GO:0003674,molecular_function; GO:0005215,transporter activity; GO:0005372,water transmembrane transporter activity; GO:0015267,channel activity; GO:0015318,inorganic molecular entity transmembrane transporter activity; GO:0022803,passive tra…	Major intrinsic protein	--	--	--
Cluster-54694.3	55.02	53.48	56.87	16.22	15.91	14.05	1246	974	922	250	306	228	-1.83788	1.57096e-93	1.74895e-91	down	1336	K22733 magnesium transporter | (RefSeq) uncharacterized LOC100244618 (A)	--	protein SRC2-like [Phoenix dactylifera]	SRC2_SOYBN RecName: Full=Protein SRC2 {ECO:0000305}; AltName: Full=Protein SOYBEAN GENE REGULATED BY COLD 2 {ECO:0000303|Ref.1};	A0A8B7C1U5_PHODC SubName: Full=protein SRC2-like {ECO:0000313|RefSeq:XP_008789935.1};	--	GO:0005789,endoplasmic reticulum membrane; GO:0016021,integral component of membrane; GO:0005886,plasma membrane; GO:0032586,protein storage vacuole membrane; GO:0006952,defense response; GO:0006950,response to stress; GO:0008150,biological_process; GO:0050896,response to stimulus; GO:0005575,cellular_component; GO:0005622,intracellular anatomical structure; GO:0005737,cytoplasm; GO:0005783,endop…	C2 domain	--	--	--
Cluster-25125.0	20.65	21.45	21.07	9.98	9.41	9.5	1755	1439	1405	568	659	607	-1.16371	1.6973e-93	1.88442e-91	down	2992	K00574 cyclopropane-fatty-acyl-phospholipid synthase [EC:2.1.1.79] | (RefSeq) uncharacterized protein LOC103711840 isoform X1 (A)	--	Cyclopropane-fatty-acyl-phospholipid synthase protein [Dioscorea alata]	TNMT2_PAPBR RecName: Full=Probable (S)-tetrahydroprotoberberine N-methyltransferase 2; Short=PbTNMT2; EC=2.1.1.122;	A0A8B7CCU3_PHODC SubName: Full=uncharacterized protein LOC103711840 isoform X1 {ECO:0000313|RefSeq:XP_008796355.1};	--	GO:0005737,cytoplasm; GO:0030782,(S)-tetrahydroprotoberberine N-methyltransferase activity; GO:0032259,methylation; GO:0003674,molecular_function; GO:0003824,catalytic activity; GO:0008168,methyltransferase activity; GO:0008757,S-adenosylmethionine-dependent methyltransferase activity; GO:0016740,transferase activity; GO:0016741,transferase activity, transferring one-carbon groups; GO:0008150,bio…	Mycolic acid cyclopropane synthetase	--	--	--
Cluster-35844.38	226.47	220.69	209.98	562.86	548.22	506.2	2068	1594	1466	3422	4083	3362	1.25167	2.6853e-93	2.9732e-91	up	562	--	--	hypothetical protein BHE74_00044470 [Ensete ventricosum]	DRTI_DELRE RecName: Full=Kunitz-type serine protease inhibitor DrTI;	A0A3S3MV64_9MAGN SubName: Full=Miraculin-like protein {ECO:0000313|EMBL:RWR90393.1};	--	GO:0005576,extracellular region; GO:0004867,serine-type endopeptidase inhibitor activity; GO:0003674,molecular_function; GO:0004857,enzyme inhibitor activity; GO:0004866,endopeptidase inhibitor activity; GO:0030234,enzyme regulator activity; GO:0030414,peptidase inhibitor activity; GO:0061134,peptidase regulator activity; GO:0061135,endopeptidase regulator activity; GO:0098772,molecular function …	Trypsin and protease inhibitor	--	--	--
Cluster-41618.2	142.13	123.6	132.1	7.15	13.43	10.18	754	519	525	25	57	38	-3.74279	3.14393e-93	3.47152e-91	down	439	K17756 long-chain-alcohol oxidase [EC:1.1.3.20] | (RefSeq) long-chain-alcohol oxidase FAO4A-like (A)	--	NAC protein [Lilium pumilum]	NAC41_ARATH RecName: Full=NAC domain-containing protein 41 {ECO:0000303|PubMed:15029955}; Short=ANAC041 {ECO:0000303|PubMed:15029955};	A0A4Y1P031_9LILI SubName: Full=NAC protein {ECO:0000313|EMBL:AXU39983.1};	--	GO:0005634,nucleus; GO:0003700,DNA-binding transcription factor activity; GO:0000976,transcription cis-regulatory region binding; GO:0003674,molecular_function; GO:0140110,transcription regulator activity; GO:0001067,transcription regulatory region nucleic acid binding; GO:0003676,nucleic acid binding; GO:0003677,DNA binding; GO:0003690,double-stranded DNA binding; GO:0005488,binding; GO:0043565,…	No apical meristem (NAM) protein	NAC	TF	NAC
Cluster-46198.1	38.01	38.74	39.35	2.56	1.26	1.22	576	464	461	25	15	13	-4.6572	6.49659e-93	7.13463e-91	down	755	K20628 expansin | (RefSeq) expansin-A8 (A)	--	expansin, partial [Lilium tsingtauense]	EXPA8_ARATH RecName: Full=Expansin-A8; Short=AtEXPA8; AltName: Full=Alpha-expansin-8; Short=At-EXP8; Short=AtEx8; AltName: Full=Ath-ExpAlpha-1.11; Flags: Precursor;	A0A7L9VV53_LILTS RecName: Full=Expansin {ECO:0000256|RuleBase:RU365023};	--	GO:0005576,extracellular region; GO:0016020,membrane; GO:0009664,plant-type cell wall organization; GO:0009635,response to herbicide; GO:0006949,syncytium formation; GO:0008150,biological_process; GO:0009987,cellular process; GO:0016043,cellular component organization; GO:0045229,external encapsulating structure organization; GO:0071554,cell wall organization or biogenesis; GO:0071555,cell wall o…	Expansin C-terminal domain	--	--	--
Cluster-46976.0	135.31	119.65	123.94	46.63	46.67	48.57	2237	1558	1614	515	637	604	-1.45363	2.30438e-92	2.52386e-90	down	1455	K14492 two-component response regulator ARR-A family | (RefSeq) two-component response regulator ORR1-like (A)	ko04075: Plant hormone signal transduction	two-component response regulator ORR1-like [Asparagus officinalis]	ORR2_ORYSI RecName: Full=Two-component response regulator ORR2 {ECO:0000305}; AltName: Full=Type A response regulator 2 {ECO:0000303|PubMed:16472405}; Short=OsRR2 {ECO:0000303|PubMed:16472405};	A0A5P1E5C0_ASPOF RecName: Full=Response regulatory domain-containing protein {ECO:0000259|PROSITE:PS50110};	GATA-4/5/6 transcription factors	GO:0009736,cytokinin-activated signaling pathway; GO:0000160,phosphorelay signal transduction system; GO:0009735,response to cytokinin; GO:0007154,cell communication; GO:0007165,signal transduction; GO:0008150,biological_process; GO:0009719,response to endogenous stimulus; GO:0009725,response to hormone; GO:0009755,hormone-mediated signaling pathway; GO:0009987,cellular process; GO:0010033,respon…	--	--	--	--
Cluster-56775.11	100.4	109.97	106.24	75.67	59.26	58.08	2485	2142	2023	871	1083	937	-1.04257	5.30339e-92	5.76179e-90	down	1186	K24193 MFS transporter, SP family, sugar:H+ symporter | (RefSeq) sugar transport protein 13-like isoform X1 (A)	--	polygalacturonase inhibitor-like [Elaeis guineensis]	PGIP_PYRCO RecName: Full=Polygalacturonase inhibitor; AltName: Full=Polygalacturonase-inhibiting protein; Short=PGIG; Flags: Precursor;	A0A6I9SIT9_ELAGV SubName: Full=polygalacturonase inhibitor-like {ECO:0000313|RefSeq:XP_010943538.2};	--	GO:0048046,apoplast; GO:0005575,cellular_component; GO:0005576,extracellular region; GO:0110165,cellular anatomical entity	Leucine rich repeat	--	--	--
Cluster-38650.0	91.48	82.27	89.33	39.08	37.53	37.87	2352	1686	1803	671	786	722	-1.25475	1.66679e-91	1.79641e-89	down	1685	K13413 mitogen-activated protein kinase kinase 4/5 [EC:2.7.12.2] | (RefSeq) mitogen-activated protein kinase kinase 5-like (A)	ko04016: MAPK signaling pathway - plant; ko04075: Plant hormone signal transduction; ko04626: Plant-pathogen interaction	hypothetical protein GW17_00016259 [Ensete ventricosum]	G1L2_ORYSI RecName: Full=Protein G1-like2;	A0A444FAJ9_ENSVE RecName: Full=ALOG domain-containing protein {ECO:0000259|PROSITE:PS51697};	--	GO:0005634,nucleus; GO:0003677,DNA binding; GO:0009299,mRNA transcription; GO:0090698,post-embryonic plant morphogenesis; GO:0003674,molecular_function; GO:0003676,nucleic acid binding; GO:0005488,binding; GO:0097159,organic cyclic compound binding; GO:1901363,heterocyclic compound binding; GO:0006139,nucleobase-containing compound metabolic process; GO:0006351,DNA-templated transcription; GO:000…	--	--	--	--
Cluster-34409.0	5.04	6.43	7.49	42.79	41.87	43.94	84	85	97	479	577	542	2.74127	4.54071e-91	4.88084e-89	up	822	K05770 translocator protein | (RefSeq) translocator protein homolog (A)	--	translocator protein homolog [Phoenix dactylifera]	TSPO_ARATH RecName: Full=Translocator protein homolog; Short=AtTSPO;	A0A8B7BFZ4_PHODC SubName: Full=translocator protein homolog {ECO:0000313|RefSeq:XP_008775586.2};	--	GO:0031969,chloroplast membrane; GO:0005783,endoplasmic reticulum; GO:0005789,endoplasmic reticulum membrane; GO:0005794,Golgi apparatus; GO:0000139,Golgi membrane; GO:0005795,Golgi stack; GO:0016021,integral component of membrane; GO:0016020,membrane; GO:0020037,heme binding; GO:0006778,porphyrin-containing compound metabolic process; GO:0009737,response to abscisic acid; GO:0006970,response to …	TspO/MBR family	--	--	--
Cluster-56754.10	69.87	70.86	61.81	207.14	198.98	182.06	1122	899	768	2220	2619	2160	1.49567	5.23278e-91	5.60987e-89	up	784	--	--	kunitz trypsin inhibitor 5-like [Zingiber officinale]	MIRA_SYNDU RecName: Full=Miraculin; Short=MIR; Flags: Precursor;	A0A8J5LTP9_ZINOF SubName: Full=Uncharacterized protein {ECO:0000313|EMBL:KAG6525614.1};	--	GO:0004866,endopeptidase inhibitor activity; GO:0003674,molecular_function; GO:0004857,enzyme inhibitor activity; GO:0030234,enzyme regulator activity; GO:0030414,peptidase inhibitor activity; GO:0061134,peptidase regulator activity; GO:0061135,endopeptidase regulator activity; GO:0098772,molecular function regulator activity	Trypsin and protease inhibitor	--	--	--
Cluster-36387.1	119.56	117.57	119.43	53.45	52.28	54.63	1780	1374	1341	533	625	586	-1.20038	2.06561e-90	2.20281e-88	down	2441	K00052 3-isopropylmalate dehydrogenase [EC:1.1.1.85] | (RefSeq) 3-isopropylmalate dehydrogenase 2, chloroplastic (A)	ko00290: Valine, leucine and isoleucine biosynthesis; ko00660: C5-Branched dibasic acid metabolism; ko01100: Metabolic pathways; ko01110: Biosynthesis of secondary metabolites; ko01210: 2-Oxocarboxylic acid metabolism; ko01230: Biosynthesis of amino acids	3-isopropylmalate dehydrogenase, chloroplastic-like isoform X2 [Ananas comosus]	LEU3_BRANA RecName: Full=3-isopropylmalate dehydrogenase, chloroplastic; Short=3-IPM-DH; Short=IMDH; EC=1.1.1.85; AltName: Full=Beta-IPM dehydrogenase; Flags: Precursor;	A0A6P5GE91_ANACO RecName: Full=3-isopropylmalate dehydrogenase {ECO:0000256|ARBA:ARBA00013101}; EC=1.1.1.85 {ECO:0000256|ARBA:ARBA00013101};	3-isopropylmalate dehydrogenase	GO:0009507,chloroplast; GO:0003862,3-isopropylmalate dehydrogenase activity; GO:0000287,magnesium ion binding; GO:0051287,NAD binding; GO:0009098,leucine biosynthetic process; GO:0003674,molecular_function; GO:0003824,catalytic activity; GO:0016491,oxidoreductase activity; GO:0016614,oxidoreductase activity, acting on CH-OH group of donors; GO:0016616,oxidoreductase activity, acting on the CH-OH …	Isocitrate/isopropylmalate dehydrogenase	--	--	--
Cluster-54626.7	98.65	102.76	97.69	44.83	51.84	47.67	4368	3592	3384	1327	1889	1580	-1.08514	3.39009e-90	3.59634e-88	down	1688	K00695 sucrose synthase [EC:2.4.1.13] | (RefSeq) sucrose synthase 4 (A)	ko00500: Starch and sucrose metabolism; ko01100: Metabolic pathways; ko01110: Biosynthesis of secondary metabolites	sucrose synthase 2 [Lilium davidii var. unicolor]	SUS4_ORYSJ RecName: Full=Sucrose synthase 4; Short=OsSUS4; EC=2.4.1.13; AltName: Full=Sucrose-UDP glucosyltransferase 4;	X2IZY6_LILDA RecName: Full=Sucrose synthase {ECO:0000256|ARBA:ARBA00012540, ECO:0000256|RuleBase:RU280817}; EC=2.4.1.13 {ECO:0000256|ARBA:ARBA00012540, ECO:0000256|RuleBase:RU280817};	Glycosyltransferase	GO:0016157,sucrose synthase activity; GO:0005985,sucrose metabolic process; GO:0003674,molecular_function; GO:0003824,catalytic activity; GO:0008194,UDP-glycosyltransferase activity; GO:0016740,transferase activity; GO:0016757,glycosyltransferase activity; GO:0016758,hexosyltransferase activity; GO:0035251,UDP-glucosyltransferase activity; GO:0046527,glucosyltransferase activity; GO:0005975,carbo…	Sucrose synthase	--	--	--
Cluster-53427.1	40.96	35.86	32.26	0.81	2.29	1.47	927	641	568	12	42	24	-4.61376	3.83474e-90	4.05742e-88	down	995	--	--	--	--	--	--	--	--	--	--	--
Cluster-52066.1	0.65	0.73	0.33	13.29	14.36	15.86	26	23	10	361	480	482	4.64988	4.96223e-90	5.2367e-88	up	1571	K17500 integrin-linked kinase-associated serine/threonine phosphatase 2C [EC:3.1.3.16] | (RefSeq) WAT1-related protein At3g18200 isoform X1 (A)	--	WAT1-related protein At5g07050 [Elaeis guineensis]	WTR38_ARATH RecName: Full=WAT1-related protein At5g07050;	A0A6I9QPT5_ELAGV RecName: Full=WAT1-related protein {ECO:0000256|RuleBase:RU363077};	--	GO:0016021,integral component of membrane; GO:0005886,plasma membrane; GO:0022857,transmembrane transporter activity; GO:0003674,molecular_function; GO:0005215,transporter activity; GO:0005575,cellular_component; GO:0016020,membrane; GO:0031224,intrinsic component of membrane; GO:0110165,cellular anatomical entity; GO:0071944,cell periphery	EamA-like transporter family	--	--	--
Cluster-51254.0	15.56	17.67	16.78	2.29	2.34	1.85	588	538	504	59	75	54	-2.96076	1.62022e-89	1.70539e-87	down	1593	--	--	--	--	--	--	--	--	--	--	--
Cluster-49946.0	52.44	50.24	50.2	113.68	121.93	111.77	1082	820	802	1566	2066	1715	1.14592	6.02961e-89	6.33016e-87	up	1307	--	--	universal stress protein PHOS32 [Phoenix dactylifera]	--	A0A8B7C4V5_PHODC SubName: Full=universal stress protein PHOS32 {ECO:0000313|RefSeq:XP_008791855.1};	--	--	Universal stress protein family	--	--	--
Cluster-49867.2	80.08	71.6	80.53	6.33	7.5	5.59	581	411	444	30	44	29	-3.6367	6.04909e-89	6.33247e-87	down	502	K18045 tyrosine-protein phosphatase SIW14 [EC:3.1.3.48] | (RefSeq) probable tyrosine-protein phosphatase At1g05000 (A)	--	hypothetical protein B296_00022032, partial [Ensete ventricosum]	DSP1_ARATH RecName: Full=Tyrosine-protein phosphatase DSP1 {ECO:0000305}; EC=3.1.3.48 {ECO:0000255|PROSITE-ProRule:PRU10044, ECO:0000269|PubMed:18433060, ECO:0000269|PubMed:21409566}; AltName: Full=Protein PLANT AND FUNGI ATYPICAL DUAL-SPECIFICITY PHOSPHATASE 1 {ECO:0000303|PubMed:21409566}; Short=AtPFA-DSP1 {ECO:0000303|PubMed:21409566}; AltName: Full=Tyrosine-protein phosphatase At1g05000 {ECO:…	A0A426XAQ5_ENSVE SubName: Full=Uncharacterized protein {ECO:0000313|EMBL:RRT36571.1}; Flags: Fragment;	Predicted protein tyrosine phosphatase	GO:0005737,cytoplasm; GO:0016791,phosphatase activity; GO:0004725,protein tyrosine phosphatase activity; GO:0008138,protein tyrosine/serine/threonine phosphatase activity; GO:0006470,protein dephosphorylation; GO:0003674,molecular_function; GO:0003824,catalytic activity; GO:0016787,hydrolase activity; GO:0016788,hydrolase activity, acting on ester bonds; GO:0042578,phosphoric ester hydrolase acti…	--	--	--	--
Cluster-34505.2	66.12	59.27	63.75	6.66	4.26	6.49	654	455	461	43	42	51	-3.3557	6.06307e-89	6.33247e-87	down	736	K25075 pterocarpan synthase [EC:4.2.1.139] | (RefSeq) hypothetical protein (A)	ko00943: Isoflavonoid biosynthesis; ko01100: Metabolic pathways; ko01110: Biosynthesis of secondary metabolites	PREDICTED: dirigent protein 11-like [Musa acuminata subsp. malaccensis]	DIR11_ARATH RecName: Full=Dirigent protein 11; Short=AtDIR11; Flags: Precursor;	A0A804KI89_MUSAM RecName: Full=Dirigent protein {ECO:0000256|RuleBase:RU363099};	--	GO:0048046,apoplast; GO:0009699,phenylpropanoid biosynthetic process; GO:0006725,cellular aromatic compound metabolic process; GO:0008150,biological_process; GO:0008152,metabolic process; GO:0009058,biosynthetic process; GO:0009698,phenylpropanoid metabolic process; GO:0009987,cellular process; GO:0019438,aromatic compound biosynthetic process; GO:0019748,secondary metabolic process; GO:0044237,c…	Dirigent-like protein	--	--	--
Cluster-41679.0	2.91	3.29	2.48	38.18	30.32	32.92	56	50	37	490	478	469	3.50193	2.90622e-88	3.01979e-86	up	885	--	--	hypothetical protein [Cocos nucifera]	--	A0A8B7D314_PHODC SubName: Full=uncharacterized protein LOC103723102 {ECO:0000313|RefSeq:XP_008812134.2};	--	--	Cotton fibre expressed protein	--	--	--
Cluster-51313.0	52.98	52.73	51.88	25.62	27.51	27.34	2438	1916	1867	789	1043	943	-1.00274	5.29005e-88	5.46873e-86	down	1863	K24139 auxin efflux carrier family protein | (RefSeq) protein PIN-LIKES 7 (A)	--	protein PIN-LIKES 7 [Elaeis guineensis]	PILS7_ARATH RecName: Full=Protein PIN-LIKES 7 {ECO:0000303|PubMed:22504182}; AltName: Full=Auxin efflux carrier-like protein 7 {ECO:0000303|PubMed:22504182};	A0A6J0PPG1_ELAGV SubName: Full=protein PIN-LIKES 7 {ECO:0000313|RefSeq:XP_019709410.1, ECO:0000313|RefSeq:XP_019709411.1};	Predicted membrane protein	GO:0005789,endoplasmic reticulum membrane; GO:0016021,integral component of membrane; GO:0009734,auxin-activated signaling pathway; GO:0080162,endoplasmic reticulum to cytosol auxin transport; GO:0009733,response to auxin; GO:0007154,cell communication; GO:0007165,signal transduction; GO:0008150,biological_process; GO:0009719,response to endogenous stimulus; GO:0009725,response to hormone; GO:000…	Membrane transport protein	--	--	--
Cluster-44487.10	30.8	25.61	27.79	3.5	4.52	5.22	1288	846	909	97	155	163	-2.70753	7.2542e-88	7.46115e-86	down	1610	K07198 5'-AMP-activated protein kinase, catalytic alpha subunit [EC:2.7.11.11] | (RefSeq) CBL-interacting serine/threonine-protein kinase 25 (A)	--	CBL-interacting serine/threonine-protein kinase 5 [Phoenix dactylifera]	CIPKG_ORYSJ RecName: Full=CBL-interacting protein kinase 16; EC=2.7.11.1; AltName: Full=OsCIPK16;	A0A8B8J8A7_PHODC RecName: Full=Non-specific serine/threonine protein kinase {ECO:0000256|ARBA:ARBA00012513}; EC=2.7.11.1 {ECO:0000256|ARBA:ARBA00012513};	Serine/threonine protein kinase	GO:0005524,ATP binding; GO:0106310,protein serine kinase activity; GO:0004674,protein serine/threonine kinase activity; GO:0006468,protein phosphorylation; GO:0007165,signal transduction; GO:0000166,nucleotide binding; GO:0003674,molecular_function; GO:0005488,binding; GO:0017076,purine nucleotide binding; GO:0030554,adenyl nucleotide binding; GO:0032553,ribonucleotide binding; GO:0032555,purine …	Protein kinase domain	--	--	--
Cluster-11182.7	22.54	26.3	23.12	1.58	2.21	2.7	560	451	461	38	67	51	-3.08186	8.488e-88	8.70804e-86	down	1450	--	--	FCS-Like Zinc finger 13 isoform X1 [Lilium hybrid division I]	FLZ5_ARATH RecName: Full=FCS-Like Zinc finger 5 {ECO:0000303|PubMed:24901469};	A0A6I9S9E3_ELAGV SubName: Full=FCS-Like Zinc finger 13 isoform X1 {ECO:0000313|RefSeq:XP_010939880.1};	--	GO:0005829,cytosol; GO:0005634,nucleus; GO:0019900,kinase binding; GO:0046872,metal ion binding; GO:0009749,response to glucose; GO:1905582,response to mannose; GO:0042594,response to starvation; GO:0009744,response to sucrose; GO:0003674,molecular_function; GO:0005488,binding; GO:0005515,protein binding; GO:0019899,enzyme binding; GO:0043167,ion binding; GO:0043169,cation binding; GO:0008150,bio…	zinc-finger of the FCS-type, C2-C2	--	--	--
Cluster-954.34	119.2	104.85	114.02	1.25	1.76	2.44	770	548	574	5	9	11	-6.07496	1.0566e-87	1.08125e-85	down	697	--	--	probable inactive poly [ADP-ribose]	SRO2_ARATH RecName: Full=Probable inactive poly [ADP-ribose] polymerase SRO2; AltName: Full=Protein SIMILAR TO RCD ONE 2;	A0A5P1E419_ASPOF SubName: Full=Uncharacterized protein {ECO:0000313|EMBL:ONK55776.1};	--	GO:0005634,nucleus; GO:0003950,NAD+ ADP-ribosyltransferase activity; GO:0003674,molecular_function; GO:0003824,catalytic activity; GO:0016740,transferase activity; GO:0016757,glycosyltransferase activity; GO:0016763,pentosyltransferase activity; GO:0005575,cellular_component; GO:0005622,intracellular anatomical structure; GO:0043226,organelle; GO:0043227,membrane-bounded organelle; GO:0043229,int…	--	--	--	--
Cluster-50875.6	61.98	62.55	62.56	169.16	157.97	148	791	593	580	1433	1652	1406	1.36132	1.48635e-87	1.51339e-85	up	804	K03098 apolipoprotein D and lipocalin family protein | (RefSeq) temperature-induced lipocalin-1-like (A)	--	temperature-induced lipocalin-1-like [Lolium rigidum]	TIL_ARATH RecName: Full=Temperature-induced lipocalin-1 {ECO:0000303|PubMed:18671872}; Short=AtTIL1 {ECO:0000303|PubMed:18671872};	M8AWT9_AEGTA SubName: Full=Putative lipocalin {ECO:0000313|EMBL:EMT05894.1, ECO:0000313|EnsemblPlants:EMT05894};	Apolipoprotein D/Lipocalin	GO:0009941,chloroplast envelope; GO:0031969,chloroplast membrane; GO:0005737,cytoplasm; GO:0009898,cytoplasmic side of plasma membrane; GO:0005829,cytosol; GO:0005783,endoplasmic reticulum; GO:0005794,Golgi apparatus; GO:0005739,mitochondrion; GO:0000325,plant-type vacuole; GO:0005886,plasma membrane; GO:0009506,plasmodesma; GO:0009536,plastid; GO:0045735,nutrient reservoir activity; GO:0030644,c…	Lipocalin-like domain	--	--	--
Cluster-53265.1	243.5	240.18	200.33	1028.65	875.19	831.33	2157	1637	1367	5294	5746	4814	1.79729	4.54759e-87	4.60716e-85	up	612	--	--	--	--	--	--	--	--	--	--	--
Cluster-26535.0	43.88	59.67	49.19	435.74	410.55	375.12	101	109	81	653	752	576	2.92633	7.78546e-87	7.86778e-85	up	338	--	--	--	--	--	--	--	--	--	--	--
Cluster-52204.4	111.19	114.73	94.46	21.11	17.71	15.13	1299	1060	850	164	169	129	-2.62277	1.20423e-86	1.21092e-84	down	644	--	--	PREDICTED: uncharacterized protein LOC103968529 [Musa acuminata subsp. malaccensis]	--	A0A804KXE7_MUSAM SubName: Full=(wild Malaysian banana) hypothetical protein {ECO:0000313|EMBL:CAG1853842.1};	--	GO:0005509,calcium ion binding; GO:0003674,molecular_function; GO:0005488,binding; GO:0043167,ion binding; GO:0043169,cation binding; GO:0046872,metal ion binding	EF hand	--	--	--
Cluster-35268.0	7.49	8.63	9.36	0.86	1.31	1.03	751	683	737	58	108	78	-3.01157	1.95878e-86	1.96479e-84	down	3483	--	--	--	--	--	--	--	--	--	--	--
Cluster-21569.0	999.73	1115.37	1119.31	2543.79	2983.91	2891.1	45800	40340	40130	77961	112494	99202	1.34525	2.2027e-86	2.20401e-84	up	1737	--	--	--	--	--	--	--	--	--	--	--
Cluster-1014.5	164.96	171.54	155.91	40.63	41.83	39.82	887	718	625	138	165	132	-2.19209	2.40434e-86	2.39984e-84	down	445	--	--	FCS-Like Zinc finger 13 isoform X1 [Lilium hybrid division I]	FLZ14_ARATH RecName: Full=FCS-Like Zinc finger 14 {ECO:0000303|PubMed:24901469};	A0A835R6D9_VANPL RecName: Full=FLZ-type domain-containing protein {ECO:0000259|PROSITE:PS51795};	--	GO:0005737,cytoplasm; GO:0005634,nucleus; GO:0046872,metal ion binding; GO:0009749,response to glucose; GO:1905582,response to mannose; GO:0042594,response to starvation; GO:0009744,response to sucrose; GO:0003674,molecular_function; GO:0005488,binding; GO:0043167,ion binding; GO:0043169,cation binding; GO:0008150,biological_process; GO:0009743,response to carbohydrate; GO:0009746,response to hex…	zinc-finger of the FCS-type, C2-C2	--	--	--
Cluster-30913.0	1092.21	1118.26	1092.01	584.78	525.13	501.51	21849	17709	17011	7845	8660	7468	-1.07077	2.60571e-86	2.59445e-84	down	914	K22422 protein downstream neighbor of Son | (RefSeq) hypothetical protein (A)	--	heme-binding protein 2 [Phoenix dactylifera]	HBPL1_ARATH RecName: Full=Heme-binding-like protein At3g10130, chloroplastic; Flags: Precursor;	A0A8B7BPP0_PHODC SubName: Full=heme-binding protein 2 {ECO:0000313|RefSeq:XP_008782851.2};	--	GO:0009507,chloroplast; GO:0009535,chloroplast thylakoid membrane; GO:0010287,plastoglobule; GO:0020037,heme binding; GO:0003674,molecular_function; GO:0005488,binding; GO:0046906,tetrapyrrole binding; GO:0097159,organic cyclic compound binding; GO:1901363,heterocyclic compound binding; GO:0005575,cellular_component; GO:0005622,intracellular anatomical structure; GO:0005737,cytoplasm; GO:0009536,…	SOUL heme-binding protein	--	--	--
Cluster-48994.0	21.8	20.73	21.41	5.3	5.05	6.22	949	713	729	154	181	202	-1.98855	2.91557e-86	2.89585e-84	down	1665	K00487 trans-cinnamate 4-monooxygenase [EC:1.14.14.91] | (RefSeq) cytochrome P450 CYP73A100-like (A)	ko00130: Ubiquinone and other terpenoid-quinone biosynthesis; ko00940: Phenylpropanoid biosynthesis; ko00941: Flavonoid biosynthesis; ko00945: Stilbenoid, diarylheptanoid and gingerol biosynthesis; ko01100: Metabolic pathways; ko01110: Biosynthesis of secondary metabolites	cytochrome P450 CYP73A100-like [Phoenix dactylifera]	C7A10_PANGI RecName: Full=Cytochrome P450 CYP73A100; EC=1.14.-.-;	A0A8B7CFP2_PHODC SubName: Full=cytochrome P450 CYP73A100-like {ECO:0000313|RefSeq:XP_008798169.1};	Cytochrome P450 CYP2 subfamily	GO:0016021,integral component of membrane; GO:0020037,heme binding; GO:0005506,iron ion binding; GO:0004497,monooxygenase activity; GO:0016705,oxidoreductase activity, acting on paired donors, with incorporation or reduction of molecular oxygen; GO:0003674,molecular_function; GO:0005488,binding; GO:0046906,tetrapyrrole binding; GO:0097159,organic cyclic compound binding; GO:1901363,heterocyclic c…	Cytochrome P450	--	--	--
Cluster-19772.17	24.23	24.9	22.15	1.9	3.03	3.09	704	571	502	36	72	67	-3.18615	3.84462e-86	3.80927e-84	down	1201	--	--	hypothetical protein [Colocasia esculenta]	FK126_ARATH RecName: Full=F-box/kelch-repeat protein At1g15670;	A0A843X6G4_COLES RecName: Full=F-box domain-containing protein {ECO:0000259|Pfam:PF00646};	FOG: Kelch repeat	GO:0005829,cytosol; GO:0080037,negative regulation of cytokinin-activated signaling pathway; GO:2000762,regulation of phenylpropanoid metabolic process; GO:0007154,cell communication; GO:0007165,signal transduction; GO:0008150,biological_process; GO:0009719,response to endogenous stimulus; GO:0009725,response to hormone; GO:0009735,response to cytokinin; GO:0009736,cytokinin-activated signaling p…	Kelch motif	--	--	--
Cluster-40269.0	20	21.34	19.34	43.29	43.99	45.36	1017	861	774	1474	1847	1730	1.09088	4.4049e-86	4.35376e-84	up	1957	K00020 3-hydroxyisobutyrate dehydrogenase [EC:1.1.1.31] | (RefSeq) probable 3-hydroxyisobutyrate dehydrogenase-like 2, mitochondrial (A)	ko00280: Valine, leucine and isoleucine degradation; ko01100: Metabolic pathways	GATA transcription factor 8 isoform X1 [Elaeis guineensis]	GATA8_ARATH RecName: Full=GATA transcription factor 8;	A0A6J0PC33_ELAGV SubName: Full=GATA transcription factor 8 isoform X1 {ECO:0000313|RefSeq:XP_019702217.1};	GATA-4/5/6 transcription factors	GO:0005634,nucleus; GO:0003700,DNA-binding transcription factor activity; GO:0000976,transcription cis-regulatory region binding; GO:0008270,zinc ion binding; GO:0030154,cell differentiation; GO:0007623,circadian rhythm; GO:0045893,positive regulation of DNA-templated transcription; GO:0009845,seed germination; GO:0003674,molecular_function; GO:0140110,transcription regulator activity; GO:0001067…	GATA zinc finger	C2C2-GATA	TF	C2C2->C2C2-GATA
Cluster-34539.0	12.36	11.96	12.79	1.04	0.34	0.61	780	596	632	43	17	28	-4.33031	1.03487e-85	1.01789e-83	down	2292	K17469 sulfate transporter 2, low-affinity | (RefSeq) low affinity sulfate transporter 3-like (A)	--	low affinity sulfate transporter 3-like [Phoenix dactylifera]	SUT21_ARATH RecName: Full=Sulfate transporter 2.1; AltName: Full=AST68;	A0A8B7BLB0_PHODC SubName: Full=low affinity sulfate transporter 3-like {ECO:0000313|RefSeq:XP_008780885.1};	Sulfate/bicarbonate/oxalate exchanger SAT-1 and related transporters (SLC26 family)	GO:0005887,integral component of plasma membrane; GO:0015301,NA; GO:0008271,secondary active sulfate transmembrane transporter activity; GO:0015116,sulfate transmembrane transporter activity; GO:0015293,symporter activity; GO:1902358,sulfate transmembrane transport; GO:0003674,molecular_function; GO:0005215,transporter activity; GO:0008509,anion transmembrane transporter activity; GO:0015075,ion …	Sulfate permease family	--	--	--
Cluster-48616.0	114.94	117.15	111.94	53.69	51.74	46.69	2200	1771	1664	685	812	662	-1.21962	1.35743e-85	1.33192e-83	down	967	K03676 glutaredoxin 3 | (RefSeq) monothiol glutaredoxin-S10 (A)	--	monothiol glutaredoxin-S10 isoform X1 [Elaeis guineensis]	GRS10_ORYSJ RecName: Full=Monothiol glutaredoxin-S10;	A0A6I9SJF2_ELAGV SubName: Full=monothiol glutaredoxin-S10 isoform X1 {ECO:0000313|RefSeq:XP_010940680.1, ECO:0000313|RefSeq:XP_029124489.1};	Glutaredoxin and related proteins	GO:0005737,cytoplasm; GO:0051537,2 iron, 2 sulfur cluster binding; GO:0015038,glutathione disulfide oxidoreductase activity; GO:0097573,glutathione oxidoreductase activity; GO:0046872,metal ion binding; GO:0034599,cellular response to oxidative stress; GO:0003674,molecular_function; GO:0005488,binding; GO:0051536,iron-sulfur cluster binding; GO:0051540,metal cluster binding; GO:0003824,catalytic …	Glutaredoxin	--	--	--
Cluster-42439.0	21.56	21.06	24.8	5.07	4.55	4.14	853	646	739	136	149	117	-2.31364	1.85515e-85	1.81589e-83	down	1625	K14152 phosphoribosyl-ATP pyrophosphohydrolase / phosphoribosyl-AMP cyclohydrolase / histidinol dehydrogenase [EC:3.6.1.31 3.5.4.19 1.1.1.23] | (RefSeq) uncharacterized protein LOC111783531 (A)	ko00340: Histidine metabolism; ko01100: Metabolic pathways; ko01110: Biosynthesis of secondary metabolites; ko01230: Biosynthesis of amino acids	protein SULFUR DEFICIENCY-INDUCED 1-like isoform X1 [Phoenix dactylifera]	SDI1_ARATH RecName: Full=Protein SULFUR DEFICIENCY-INDUCED 1 {ECO:0000303|PubMed:19154231}; Short=AtSDI1 {ECO:0000303|PubMed:19154231};	A0A8B8ZP30_PHODC SubName: Full=protein SULFUR DEFICIENCY-INDUCED 1-like isoform X1 {ECO:0000313|RefSeq:XP_038976010.1};	--	GO:0005634,nucleus; GO:0017053,transcription repressor complex; GO:0010438,cellular response to sulfur starvation; GO:0010439,regulation of glucosinolate biosynthetic process; GO:0006792,regulation of sulfur utilization; GO:0006950,response to stress; GO:0007154,cell communication; GO:0008150,biological_process; GO:0009267,cellular response to starvation; GO:0009605,response to external stimulus;…	Tetratricopeptide repeat	--	--	--
Cluster-54024.10	9.07	9.34	9.1	42.65	41.84	33.71	328	266	257	1031	1244	911	2.06739	2.29932e-85	2.23985e-83	up	1428	K13082 bifunctional dihydroflavonol 4-reductase/flavanone 4-reductase [EC:1.1.1.219 1.1.1.234] | (RefSeq) dihydroflavonol 4-reductase (A)	ko00941: Flavonoid biosynthesis; ko01100: Metabolic pathways; ko01110: Biosynthesis of secondary metabolites	dihydroflavonol 4-reductase [Lilium hybrid division I]	DFRA_HORVU RecName: Full=Dihydroflavonol 4-reductase; Short=DFR; EC=1.1.1.219 {ECO:0000250|UniProtKB:Q9XES5}; AltName: Full=Dihydrokaempferol 4-reductase; AltName: Full=Flavanone 4-reductase; Short=FNR; EC=1.1.1.234 {ECO:0000250|UniProtKB:Q9XES5};	Q9AVB8_9LILI SubName: Full=Dihydroflavonol 4-reductase {ECO:0000313|EMBL:BAB40789.1}; EC=1.1.1.219 {ECO:0000313|EMBL:BAB40789.1};	Flavonol reductase/cinnamoyl-CoA reductase	GO:0045552,dihydrokaempferol 4-reductase activity; GO:0047890,flavanone 4-reductase activity; GO:0009718,anthocyanin-containing compound biosynthetic process; GO:0003674,molecular_function; GO:0003824,catalytic activity; GO:0016491,oxidoreductase activity; GO:0016614,oxidoreductase activity, acting on CH-OH group of donors; GO:0016616,oxidoreductase activity, acting on the CH-OH group of donors, …	NAD dependent epimerase/dehydratase family	--	--	--
Cluster-54616.0	0.59	0.36	0.33	17.11	17.63	14.44	21	10	9	405	513	382	5.18938	6.06101e-85	5.89008e-83	up	1403	K01206 alpha-L-fucosidase [EC:3.2.1.51] | (RefSeq) alpha-L-fucosidase 3-like (A)	ko00511: Other glycan degradation	GDSL esterase/lipase At1g28580-like [Phoenix dactylifera]	GDL16_ARATH RecName: Full=GDSL esterase/lipase At1g31550; EC=3.1.1.-; AltName: Full=Extracellular lipase At1g31550; Flags: Precursor;	A0A8B7D350_PHODC SubName: Full=GDSL esterase/lipase At1g28580-like {ECO:0000313|RefSeq:XP_008812189.2};	--	GO:0005576,extracellular region; GO:0000325,plant-type vacuole; GO:0016788,hydrolase activity, acting on ester bonds; GO:0016042,lipid catabolic process; GO:0003674,molecular_function; GO:0003824,catalytic activity; GO:0016787,hydrolase activity; GO:0006629,lipid metabolic process; GO:0008150,biological_process; GO:0008152,metabolic process; GO:0009056,catabolic process; GO:0044238,primary metabo…	GDSL-like Lipase/Acylhydrolase	--	--	--
Cluster-43279.0	23.02	23.29	22.21	52.93	52.43	52.7	696	556	524	1070	1303	1189	1.1675	9.66142e-85	9.3665e-83	up	1238	K24193 MFS transporter, SP family, sugar:H+ symporter | (RefSeq) sugar transport protein 13-like isoform X1 (A)	--	polygalacturonase inhibiting protein [Datura stramonium]	PGIP_VITVI RecName: Full=Polygalacturonase inhibitor {ECO:0000250|UniProtKB:P58822}; AltName: Full=Polygalacturonase-inhibiting protein {ECO:0000250|UniProtKB:P58822, ECO:0000312|EMBL:AAM74142.1}; Short=PGIG; Flags: Precursor;	A0A8K0IP79_COCNU SubName: Full=Polygalacturonase inhibitor {ECO:0000313|EMBL:KAG1363886.1};	--	GO:0005576,extracellular region; GO:0016020,membrane; GO:0006952,defense response; GO:0006950,response to stress; GO:0008150,biological_process; GO:0050896,response to stimulus; GO:0005575,cellular_component; GO:0110165,cellular anatomical entity	Leucine rich repeat	--	--	--
Cluster-35844.40	1038.72	1179.7	1197.56	8168.4	8257.6	8092.07	123	106	85	576	719	527	2.69907	1.33753e-84	1.2936e-82	up	210	--	--	hypothetical protein K1719_030245 [Acacia pycnantha]	SPORB_IPOBA RecName: Full=Sporamin B; Flags: Precursor;	A0A6J1AIY9_9ROSI SubName: Full=21 kDa seed protein-like {ECO:0000313|RefSeq:XP_021287197.1};	--	GO:0005773,vacuole; GO:0004866,endopeptidase inhibitor activity; GO:0045735,nutrient reservoir activity; GO:0003674,molecular_function; GO:0004857,enzyme inhibitor activity; GO:0030234,enzyme regulator activity; GO:0030414,peptidase inhibitor activity; GO:0061134,peptidase regulator activity; GO:0061135,endopeptidase regulator activity; GO:0098772,molecular function regulator activity; GO:0005575…	--	--	--	--
Cluster-47362.0	1.07	1.44	0.78	13.71	14.75	14.54	39	41	22	337	442	401	3.69183	1.36788e-84	1.31981e-82	up	1511	--	--	vicilin-like seed storage protein At2g18540 [Elaeis guineensis]	VCL21_ARATH RecName: Full=Vicilin-like seed storage protein At2g18540; AltName: Full=Globulin At2g18540; Flags: Precursor;	A0A6I9Q8P6_ELAGV SubName: Full=vicilin-like seed storage protein At2g18540 {ECO:0000313|RefSeq:XP_010905079.1};	--	--	Cupin	--	--	--
Cluster-39881.4	47.33	39.8	37.9	3.73	3.94	4.38	724	480	460	40	51	50	-3.38567	1.4627e-84	1.40795e-82	down	815	--	--	Tropomyosin domain-containing protein [Dioscorea alata]	LSU2_ARATH RecName: Full=Protein RESPONSE TO LOW SULFUR 2 {ECO:0000303|PubMed:25628631}; AltName: Full=Protein ENHANCED DE-ETIOLATION 6 {ECO:0000303|PubMed:22383539};	A0A4D9BE02_SALSN SubName: Full=Uncharacterized protein {ECO:0000313|EMBL:TEY79394.1};	--	GO:0098869,cellular oxidant detoxification; GO:0010438,cellular response to sulfur starvation; GO:0009658,chloroplast organization; GO:0042742,defense response to bacterium; GO:0002229,defense response to oomycetes; GO:0045893,positive regulation of DNA-templated transcription; GO:0031347,regulation of defense response; GO:0047484,regulation of response to osmotic stress; GO:0009651,response to s…	--	--	--	--
Cluster-51332.4	189.92	198.12	215.05	97.1	86.81	84.55	4556	3754	4016	1556	1710	1509	-1.20601	2.0764e-84	1.99393e-82	down	1038	--	--	N-terminal nucleophile aminohydrolases (Ntn hydrolases) protein [Dioscorea alata]	TSJT1_TOBAC RecName: Full=Stem-specific protein TSJT1;	A0A7I8K4A1_SPIIN SubName: Full=Hypothetical protein {ECO:0000313|EMBL:CAA7391006.1};	--	--	Aluminium induced protein	--	--	--
Cluster-39134.0	50.53	50.58	49.58	20.1	21.86	22.14	1605	1289	1235	415	580	520	-1.28641	3.79708e-84	3.62908e-82	down	1383	K10666 E3 ubiquitin-protein ligase RNF5 [EC:2.3.2.27] | (RefSeq) E3 ubiquitin-protein ligase RMA1H1 (A)	ko04141: Protein processing in endoplasmic reticulum	E3 ubiquitin-protein ligase RMA1H1 [Elaeis guineensis]	RMA1_CAPAN RecName: Full=E3 ubiquitin-protein ligase RMA1H1; EC=2.3.2.27; AltName: Full=Protein RING membrane-anchor 1 homolog 1; AltName: Full=RING-type E3 ubiquitin transferase RMA1H1 {ECO:0000305};	A0A6I9R106_ELAGV RecName: Full=RING-type E3 ubiquitin transferase {ECO:0000256|ARBA:ARBA00012483}; EC=2.3.2.27 {ECO:0000256|ARBA:ARBA00012483};	Predicted E3 ubiquitin ligase	GO:0005789,endoplasmic reticulum membrane; GO:0016021,integral component of membrane; GO:0046872,metal ion binding; GO:0061630,ubiquitin protein ligase activity; GO:0004842,ubiquitin-protein transferase activity; GO:0043161,proteasome-mediated ubiquitin-dependent protein catabolic process; GO:0016567,protein ubiquitination; GO:0009409,response to cold; GO:0009723,response to ethylene; GO:0006970,…	Zinc finger, C3HC4 type (RING finger)	--	--	--
Cluster-23172.2	107.09	97.58	102.31	220.49	207.88	203.57	2659	1916	1983	3666	4240	3768	1.00179	5.82982e-84	5.55877e-82	up	1112	--	--	hypothetical protein IEQ34_005563 [Dendrobium chrysotoxum]	CEA_COLES RecName: Full=Mannose-specific lectin CEA {ECO:0000305}; AltName: Full=Agglutinin CEA {ECO:0000305}; Contains: RecName: Full=Mannose-specific lectin CEA chain 1 {ECO:0000305}; Contains: RecName: Full=Mannose-specific lectin CEA chain 2 {ECO:0000305}; Flags: Precursor;	Q9ZP48_HYAHI SubName: Full=Lectin SCAfet {ECO:0000313|EMBL:AAD16404.1}; Flags: Precursor; Fragment;	--	GO:0005576,extracellular region; GO:0005537,mannose binding; GO:0046872,metal ion binding; GO:0003674,molecular_function; GO:0005488,binding; GO:0030246,carbohydrate binding; GO:0036094,small molecule binding; GO:0048029,monosaccharide binding; GO:0043167,ion binding; GO:0043169,cation binding; GO:0005575,cellular_component; GO:0110165,cellular anatomical entity	D-mannose binding lectin	--	--	--
Cluster-25373.11	38.03	38.81	30.54	7.73	7.03	5.85	1704	1373	1070	231	259	196	-2.42269	9.99633e-84	9.48691e-82	down	1705	K18857 alcohol dehydrogenase class-P [EC:1.1.1.1] | (RefSeq) ADH2, ADH6; alcohol dehydrogenase 2 (A)	ko00010: Glycolysis / Gluconeogenesis; ko00071: Fatty acid degradation; ko00350: Tyrosine metabolism; ko00592: alpha-Linolenic acid metabolism; ko00620: Pyruvate metabolism; ko01100: Metabolic pathways; ko01110: Biosynthesis of secondary metabolites	hypothetical protein EUGRSUZ_F02744 [Eucalyptus grandis]	ADH_FRAAN RecName: Full=Alcohol dehydrogenase; EC=1.1.1.1 {ECO:0000250|UniProtKB:P06525};	A0A059BSZ4_EUCGR SubName: Full=Uncharacterized protein {ECO:0000313|EMBL:KCW69232.1};	Alcohol dehydrogenase, class III	GO:0005737,cytoplasm; GO:0004022,alcohol dehydrogenase (NAD+) activity; GO:0008270,zinc ion binding; GO:0003674,molecular_function; GO:0003824,catalytic activity; GO:0016491,oxidoreductase activity; GO:0016614,oxidoreductase activity, acting on CH-OH group of donors; GO:0016616,oxidoreductase activity, acting on the CH-OH group of donors, NAD or NADP as acceptor; GO:0018455,alcohol dehydrogenase …	Zinc-binding dehydrogenase	--	--	--
Cluster-51394.5	50.65	55.31	53.1	24.27	25.39	22.63	1991	1716	1632	638	821	665	-1.1719	2.34454e-83	2.21986e-81	down	1529	K00913 inositol-1,3,4-trisphosphate 5/6-kinase / inositol-tetrakisphosphate 1-kinase [EC:2.7.1.159 2.7.1.134] | (RefSeq) inositol-tetrakisphosphate 1-kinase 3-like isoform X1 (A)	ko00562: Inositol phosphate metabolism; ko01100: Metabolic pathways; ko04070: Phosphatidylinositol signaling system	hypothetical protein IEQ34_004598 [Dendrobium chrysotoxum]	ITPK3_ARATH RecName: Full=Inositol-tetrakisphosphate 1-kinase 3; EC=2.7.1.134 {ECO:0000269|PubMed:17698066}; AltName: Full=Inositol 1,3,4-trisphosphate 5/6-kinase 3; Short=AtItpk-3; Short=Inositol-triphosphate 5/6-kinase 3; Short=Ins(1,3,4)P(3) 5/6-kinase 3; EC=2.7.1.159 {ECO:0000269|PubMed:17698066};	A0A6I9SAM6_ELAGV RecName: Full=Inositol-tetrakisphosphate 1-kinase {ECO:0000256|PIRNR:PIRNR038186}; EC=2.7.1.134 {ECO:0000256|PIRNR:PIRNR038186};	--	GO:0005737,cytoplasm; GO:0005634,nucleus; GO:0005524,ATP binding; GO:0047325,inositol tetrakisphosphate 1-kinase activity; GO:0052726,inositol-1,3,4-trisphosphate 5-kinase activity; GO:0052725,inositol-1,3,4-trisphosphate 6-kinase activity; GO:0000287,magnesium ion binding; GO:0052746,inositol phosphorylation; GO:0032957,inositol trisphosphate metabolic process; GO:0009611,response to wounding; G…	Inositol 1,3,4-trisphosphate 5/6-kinase ATP-grasp domain	--	--	--
Cluster-13990.8	11.12	13.91	13.93	2.64	2.64	2.68	852	800	837	127	172	159	-2.29373	1.3198e-82	1.24091e-80	down	2956	--	--	--	--	--	--	--	--	--	--	--
Cluster-36651.0	7.41	7.92	6.89	21.69	20.85	21.15	405	337	295	790	939	862	1.48525	2.83686e-82	2.66113e-80	up	2617	K20890 xylan alpha-glucuronosyltransferase [EC:2.4.1.-] | (RefSeq) UDP-glucuronate:xylan alpha-glucuronosyltransferase 2 (A)	--	UDP-glucuronate:xylan alpha-glucuronosyltransferase 2 [Phoenix dactylifera]	GUX2_ARATH RecName: Full=UDP-glucuronate:xylan alpha-glucuronosyltransferase 2; Short=UDP-GlcA:xylan glucuronyltransferase 2; EC=2.4.1.-; AltName: Full=Glycogenin-like protein 2; AltName: Full=Plant glycogenin-like starch initiation protein 3; AltName: Full=Protein GLUCURONIC ACID SUBSTITUTION OF XYLAN 2; Short=AtGUX2;	A0A8B7BP31_PHODC RecName: Full=Hexosyltransferase {ECO:0000256|RuleBase:RU362027}; EC=2.4.1.- {ECO:0000256|RuleBase:RU362027};	Glycosyl transferase, family 8 - glycogenin	GO:0005794,Golgi apparatus; GO:0000139,Golgi membrane; GO:0016021,integral component of membrane; GO:0015020,glucuronosyltransferase activity; GO:0080116,glucuronoxylan glucuronosyltransferase activity; GO:0016757,glycosyltransferase activity; GO:0046872,metal ion binding; GO:0071555,cell wall organization; GO:0010417,glucuronoxylan biosynthetic process; GO:0009834,plant-type secondary cell wall …	--	--	--	--
Cluster-34210.0	12.03	11.3	11.51	32.18	31.93	33.56	465	336	334	828	1004	962	1.4661	3.92188e-82	3.67044e-80	up	1517	K15400 omega-hydroxypalmitate O-feruloyl transferase [EC:2.3.1.188] | (RefSeq) LOW QUALITY PROTEIN: omega-hydroxypalmitate O-feruloyl transferase-like (A)	ko00073: Cutin, suberine and wax biosynthesis	LOW QUALITY PROTEIN: omega-hydroxypalmitate O-feruloyl transferase-like [Asparagus officinalis]	HHT1_ARATH RecName: Full=Omega-hydroxypalmitate O-feruloyl transferase; EC=2.3.1.188; AltName: Full=Omega-hydroxyacid hydroxycinnamoyltransferase; AltName: Full=Protein ALIPHATIC SUBERIN FERULOYL TRANSFERASE;	A0A8B7CQB8_PHODC SubName: Full=omega-hydroxypalmitate O-feruloyl transferase-like {ECO:0000313|RefSeq:XP_008804093.1};	--	GO:0016747,acyltransferase activity, transferring groups other than amino-acyl groups; GO:0050734,hydroxycinnamoyltransferase activity; GO:0102406,omega-hydroxypalmitate O-sinapoyl transferase activity; GO:0052325,cell wall pectin biosynthetic process; GO:0010345,suberin biosynthetic process; GO:0003674,molecular_function; GO:0003824,catalytic activity; GO:0016740,transferase activity; GO:0016746…	Transferase family	--	--	--
Cluster-46198.6	94.12	84.91	87.3	2.58	5.39	4.59	566	404	396	10	26	19	-4.47009	5.26812e-82	4.91902e-80	down	462	K20628 expansin | (RefSeq) expansin-A8 (A)	--	expansin, partial [Lilium tsingtauense]	EXPA8_ARATH RecName: Full=Expansin-A8; Short=AtEXPA8; AltName: Full=Alpha-expansin-8; Short=At-EXP8; Short=AtEx8; AltName: Full=Ath-ExpAlpha-1.11; Flags: Precursor;	A0A7L9VV53_LILTS RecName: Full=Expansin {ECO:0000256|RuleBase:RU365023};	--	GO:0005576,extracellular region; GO:0016020,membrane; GO:0009664,plant-type cell wall organization; GO:0009635,response to herbicide; GO:0006949,syncytium formation; GO:0008150,biological_process; GO:0009987,cellular process; GO:0016043,cellular component organization; GO:0045229,external encapsulating structure organization; GO:0071554,cell wall organization or biogenesis; GO:0071555,cell wall o…	Lytic transglycolase	--	--	--
Cluster-56595.15	15.1	17.59	18.1	65.65	72.77	63.05	234	215	217	679	924	721	1.95539	5.94805e-82	5.54113e-80	up	766	K05387 glutamate receptor, ionotropic, plant | (RefSeq) LOW QUALITY PROTEIN: glutamate receptor 2.3-like (A)	--	pathogenesis-related protein 10 [Lilium regale]	PR1_ASPOF RecName: Full=Pathogenesis-related protein 1; Short=AOPR1;	W5RW65_LILRE SubName: Full=Pathogenesis-related protein 10 {ECO:0000313|EMBL:AHG94647.1};	--	GO:0005737,cytoplasm; GO:0010427,abscisic acid binding; GO:0004864,protein phosphatase inhibitor activity; GO:0038023,signaling receptor activity; GO:0009738,abscisic acid-activated signaling pathway; GO:0006952,defense response; GO:0009607,response to biotic stimulus; GO:0003674,molecular_function; GO:0005488,binding; GO:0008289,lipid binding; GO:0019840,isoprenoid binding; GO:0031406,carboxylic…	Pathogenesis-related protein Bet v 1 family	--	--	--
Cluster-35253.14	619.85	541.75	587.03	290.5	289.52	279.91	7931	5412	5900	2366	2867	2670	-1.11315	1.6667e-81	1.54204e-79	down	752	K13382 (S)-norcoclaurine synthase [EC:4.2.1.78] | (RefSeq) uncharacterized protein LOC113340282 (A)	ko00950: Isoquinoline alkaloid biosynthesis; ko01100: Metabolic pathways; ko01110: Biosynthesis of secondary metabolites	S-norcoclaurine synthase 2 [Cocos nucifera]	NBS_NARPS RecName: Full=Norbelladine synthase {ECO:0000303|PubMed:30526483}; Short=NpNBS {ECO:0000303|PubMed:30526483}; EC=4.2.1.- {ECO:0000269|PubMed:30526483};	A0A8K0N4L5_COCNU SubName: Full=S-norcoclaurine synthase 2 {ECO:0000313|EMBL:KAG1354246.1};	--	GO:0016829,lyase activity; GO:0009820,alkaloid metabolic process; GO:0006952,defense response; GO:0003674,molecular_function; GO:0003824,catalytic activity; GO:0006807,nitrogen compound metabolic process; GO:0008150,biological_process; GO:0008152,metabolic process; GO:0071704,organic substance metabolic process; GO:1901564,organonitrogen compound metabolic process; GO:0006950,response to stress; …	Pathogenesis-related protein Bet v 1 family	--	--	--
Cluster-54927.7	126.16	126.79	117.79	309.1	270.19	285.48	1670	1369	1219	2579	2898	2650	1.10033	1.89424e-81	1.74857e-79	up	846	K01183 chitinase [EC:3.2.1.14] | (RefSeq) acidic endochitinase (A)	ko00520: Amino sugar and nucleotide sugar metabolism; ko01100: Metabolic pathways	pathogenesis-related protein 5a [Allium sativum]	P21_SOYBN RecName: Full=Protein P21;	A0A804JWW8_MUSAM SubName: Full=Uncharacterized protein {ECO:0000313|EnsemblPlants:Ma07_p17800.1};	--	GO:0006952,defense response; GO:0006950,response to stress; GO:0008150,biological_process; GO:0050896,response to stimulus	Thaumatin family	--	--	--
Cluster-53855.1	62.76	69.36	45.46	370.09	333.57	357.45	369	323	201	1447	1594	1502	2.52179	2.84025e-81	2.60994e-79	up	458	--	--	hypothetical protein BHM03_00048416 [Ensete ventricosum]	--	A0A426Z7V0_ENSVE SubName: Full=Uncharacterized protein {ECO:0000313|EMBL:RRT60042.1};	--	--	--	--	--	--
Cluster-35253.11	123.95	119.22	132.81	53.86	51.06	48.47	1545	1175	1276	447	520	444	-1.33815	8.89692e-81	8.15699e-79	down	669	K13382 (S)-norcoclaurine synthase [EC:4.2.1.78] | (RefSeq) uncharacterized protein LOC113340282 (A)	ko00950: Isoquinoline alkaloid biosynthesis; ko01100: Metabolic pathways; ko01110: Biosynthesis of secondary metabolites	S-norcoclaurine synthase 2 [Cocos nucifera]	NBS_NARPS RecName: Full=Norbelladine synthase {ECO:0000303|PubMed:30526483}; Short=NpNBS {ECO:0000303|PubMed:30526483}; EC=4.2.1.- {ECO:0000269|PubMed:30526483};	A0A8K0N4L5_COCNU SubName: Full=S-norcoclaurine synthase 2 {ECO:0000313|EMBL:KAG1354246.1};	--	GO:0016829,lyase activity; GO:0009820,alkaloid metabolic process; GO:0006952,defense response; GO:0003674,molecular_function; GO:0003824,catalytic activity; GO:0006807,nitrogen compound metabolic process; GO:0008150,biological_process; GO:0008152,metabolic process; GO:0071704,organic substance metabolic process; GO:1901564,organonitrogen compound metabolic process; GO:0006950,response to stress; …	--	--	--	--
Cluster-56559.7	49.41	45.1	52.28	11.44	10.3	11.17	768	554	629	118	131	128	-2.20558	9.75925e-81	8.9274e-79	down	768	K24028 salicylic acid 3-hydroxylase [EC:1.14.11.-] | (RefSeq) protein DMR6-LIKE OXYGENASE 2 (A)	--	protein DMR6-LIKE OXYGENASE 2-like [Phoenix dactylifera]	FLS_CITUN RecName: Full=Flavonol synthase/flavanone 3-hydroxylase; EC=1.14.11.9 {ECO:0000250|UniProtKB:Q7XZQ6}; EC=1.14.20.6 {ECO:0000250|UniProtKB:Q7XZQ6}; AltName: Full=CitFLS; Short=FLS;	A0A8B7C6D1_PHODC SubName: Full=protein DMR6-LIKE OXYGENASE 2-like {ECO:0000313|RefSeq:XP_008792606.2};	Iron/ascorbate family oxidoreductases	GO:0005737,cytoplasm; GO:0045431,flavonol synthase activity; GO:0031418,L-ascorbic acid binding; GO:0046872,metal ion binding; GO:0045486,naringenin 3-dioxygenase activity; GO:0003674,molecular_function; GO:0003824,catalytic activity; GO:0016491,oxidoreductase activity; GO:0016705,oxidoreductase activity, acting on paired donors, with incorporation or reduction of molecular oxygen; GO:0016706,2-o…	non-haem dioxygenase in morphine synthesis N-terminal	--	--	--
Cluster-35844.3	9728.57	10528.3	10355.3	46812.3	47260.1	45066.8	1152	946	735	3301	4115	2935	2.03698	1.38988e-80	1.26855e-78	up	210	--	--	hypothetical protein K1719_046583 [Acacia pycnantha]	SPORB_IPOBA RecName: Full=Sporamin B; Flags: Precursor;	A0A061E5P2_THECC SubName: Full=21 kDa seed protein, putative {ECO:0000313|EMBL:EOX97588.1};	--	GO:0005773,vacuole; GO:0004866,endopeptidase inhibitor activity; GO:0045735,nutrient reservoir activity; GO:0003674,molecular_function; GO:0004857,enzyme inhibitor activity; GO:0030234,enzyme regulator activity; GO:0030414,peptidase inhibitor activity; GO:0061134,peptidase regulator activity; GO:0061135,endopeptidase regulator activity; GO:0098772,molecular function regulator activity; GO:0005575…	--	--	--	--
Cluster-29615.1	163.17	161.88	172.35	82.93	68.69	75.83	3868	2884	2828	1061	1347	1362	-1.179	1.89833e-80	1.72872e-78	down	1361	K19825 2-alkenal reductase (NADP+) [EC:1.3.1.102] | (RefSeq) 2-alkenal reductase (NADP(+)-dependent)-like (A)	--	2-alkenal reductase (NADP(+)-dependent) [Elaeis guineensis]	DBR_TOBAC RecName: Full=2-alkenal reductase (NADP(+)-dependent); EC=1.3.1.102 {ECO:0000269|PubMed:17945329, ECO:0000269|Ref.3, ECO:0000269|Ref.4}; AltName: Full=Alkenal double bound reductase; AltName: Full=Allylic alcohol dehydrogenase 1 {ECO:0000303|PubMed:11117876}; Short=allyl-ADH1 {ECO:0000303|PubMed:11117876}; AltName: Full=Flavin-free double bond reductase {ECO:0000303|Ref.4}; Short=NtDBR;…	A0A6J0PGW7_ELAGV SubName: Full=2-alkenal reductase (NADP(+)-dependent) {ECO:0000313|RefSeq:XP_019704194.1};	Predicted NAD-dependent oxidoreductase	GO:0032440,2-alkenal reductase [NAD(P)+] activity; GO:0003674,molecular_function; GO:0003824,catalytic activity; GO:0016491,oxidoreductase activity; GO:0016627,oxidoreductase activity, acting on the CH-CH group of donors; GO:0016628,oxidoreductase activity, acting on the CH-CH group of donors, NAD or NADP as acceptor	N-terminal domain of oxidoreductase	--	--	--
Cluster-494.9	32.37	29.38	26.05	7.5	7.55	8.09	1589	1138	1001	246	305	297	-1.96263	4.57795e-80	4.15957e-78	down	1842	--	--	--	--	--	--	--	--	--	--	--
Cluster-54723.10	47.58	48.93	49.03	23.29	26.64	29.81	1664	1310	1345	445	621	569	-1.24227	5.15431e-80	4.66235e-78	down	1494	K01369 legumain [EC:3.4.22.34] | (RefSeq) vacuolar-processing enzyme alpha-isozyme-like (A)	--	patatin-like protein 2 [Phoenix dactylifera]	PLP2_ARATH RecName: Full=Patatin-like protein 2; Short=AtPLP2; EC=3.1.1.-; AltName: Full=Patatin-related phospholipase A IIalpha; Short=pPLAIIa; AltName: Full=Phospholipase A IIA; Short=AtPLAIIA;	A0A8B8ZJ91_PHODC RecName: Full=Patatin {ECO:0000256|RuleBase:RU361262}; EC=3.1.1.- {ECO:0000256|RuleBase:RU361262};	Ca2+-independent phospholipase A2	GO:0005737,cytoplasm; GO:0016020,membrane; GO:0005777,peroxisome; GO:0047372,acylglycerol lipase activity; GO:0042802,identical protein binding; GO:0016298,lipase activity; GO:0004620,phospholipase activity; GO:0071456,cellular response to hypoxia; GO:0051607,defense response to virus; GO:0016042,lipid catabolic process; GO:0006629,lipid metabolic process; GO:0031408,oxylipin biosynthetic process…	Patatin-like phospholipase	--	--	--
Cluster-54963.0	28.22	28.53	29.44	11.99	14.06	13.28	1960	1558	1600	564	800	694	-1.1565	6.52454e-80	5.88865e-78	down	4191	K12130 pseudo-response regulator 5 | (RefSeq) two-component response regulator-like PRR95 isoform X1 (A)	ko04712: Circadian rhythm - plant	two-component response regulator-like PRR95 isoform X1 [Elaeis guineensis]	PRR95_ORYSJ RecName: Full=Two-component response regulator-like PRR95; AltName: Full=Pseudo-response regulator 95; Short=OsPRR95;	A0A6I9QI14_ELAGV SubName: Full=two-component response regulator-like PRR95 isoform X1 {ECO:0000313|RefSeq:XP_010909920.1};	GATA-4/5/6 transcription factors	GO:0005634,nucleus; GO:0009736,cytokinin-activated signaling pathway; GO:0000160,phosphorelay signal transduction system; GO:0048511,rhythmic process; GO:0007154,cell communication; GO:0007165,signal transduction; GO:0008150,biological_process; GO:0009719,response to endogenous stimulus; GO:0009725,response to hormone; GO:0009735,response to cytokinin; GO:0009755,hormone-mediated signaling pathwa…	CCT motif	Others	TR	Others
Cluster-48108.0	24.83	22.79	26.41	63.95	58.96	59.48	894	648	743	1540	1746	1601	1.26325	6.58759e-80	5.93234e-78	up	1423	K07936 GTP-binding nuclear protein Ran | (RefSeq) GTP-binding nuclear protein Ran1B (A)	ko03008: Ribosome biogenesis in eukaryotes; ko03013: Nucleocytoplasmic transport; ko03250: Viral life cycle - HIV-1	protein ALP1-like [Phoenix dactylifera]	ALP1_ARATH RecName: Full=Protein ANTAGONIST OF LIKE HETEROCHROMATIN PROTEIN 1 {ECO:0000303|PubMed:26642436}; EC=3.1.-.-;	A0A8B7CT06_PHODC SubName: Full=protein ALP1-like {ECO:0000313|RefSeq:XP_008805797.2};	Predicted transposase	GO:0035098,ESC/E(Z) complex; GO:0005634,nucleus; GO:0035102,PRC1 complex; GO:0003682,chromatin binding; GO:0046872,metal ion binding; GO:0004518,nuclease activity; GO:0040029,epigenetic regulation of gene expression; GO:0003674,molecular_function; GO:0005488,binding; GO:0043167,ion binding; GO:0043169,cation binding; GO:0003824,catalytic activity; GO:0016787,hydrolase activity; GO:0016788,hydrola…	DDE superfamily endonuclease	--	--	--
Cluster-17324.8	2.18	2.04	1.87	12.33	12.82	11.39	107	79	72	407	520	421	2.54935	1.57568e-79	1.4158e-77	up	1851	--	--	protein PLASTID MOVEMENT IMPAIRED 2-like [Zingiber officinale]	PMI2_ARATH RecName: Full=Protein PLASTID MOVEMENT IMPAIRED 2; AltName: Full=Protein WEAK CHLOROPLAST MOVEMENT UNDER BLUE LIGHT 2; Short=Protein WEB2;	A0A8J5FNA0_ZINOF SubName: Full=Uncharacterized protein {ECO:0000313|EMBL:KAG6490508.1};	--	GO:0005829,cytosol; GO:0009904,chloroplast accumulation movement; GO:0009903,chloroplast avoidance movement; GO:0009637,response to blue light; GO:0006996,organelle organization; GO:0008150,biological_process; GO:0009657,plastid organization; GO:0009658,chloroplast organization; GO:0009902,chloroplast relocation; GO:0009987,cellular process; GO:0016043,cellular component organization; GO:0019750,…	Weak chloroplast movement under blue light	--	--	--
Cluster-25361.2	110.46	116.96	124.35	0	0.26	0.35	2105	1761	1840	0	4	5	-9.15103	1.82559e-79	1.63673e-77	down	880	--	--	--	--	--	--	--	--	--	--	--
Cluster-38345.0	48.52	45.82	52.46	22.72	18.73	21.97	2186	1678	1812	684	744	752	-1.21476	1.54002e-78	1.3686e-76	down	2770	K00279 cytokinin dehydrogenase [EC:1.5.99.12] | (RefSeq) LOW QUALITY PROTEIN: cytokinin dehydrogenase 11-like (A)	ko00908: Zeatin biosynthesis; ko01110: Biosynthesis of secondary metabolites	LOW QUALITY PROTEIN: cytokinin dehydrogenase 11-like [Elaeis guineensis]	CKX11_ORYSJ RecName: Full=Cytokinin dehydrogenase 11; EC=1.5.99.12; AltName: Full=Cytokinin oxidase 11; Short=OsCKX11; Flags: Precursor;	A0A6I9RU41_ELAGV RecName: Full=Cytokinin dehydrogenase {ECO:0000256|ARBA:ARBA00011928}; EC=1.5.99.12 {ECO:0000256|ARBA:ARBA00011928};	Proteins containing the FAD binding domain	GO:0005615,extracellular space; GO:0019139,cytokinin dehydrogenase activity; GO:0071949,FAD binding; GO:0009690,cytokinin metabolic process; GO:0003674,molecular_function; GO:0003824,catalytic activity; GO:0016491,oxidoreductase activity; GO:0016645,oxidoreductase activity, acting on the CH-NH group of donors; GO:0000166,nucleotide binding; GO:0005488,binding; GO:0036094,small molecule binding; G…	Cytokinin dehydrogenase 1, FAD and cytokinin binding	--	--	--
Cluster-56754.27	314.06	376.38	313.54	1384.59	1444.6	1372.77	465	442	323	1317	1689	1310	1.96983	1.63296e-78	1.44801e-76	up	306	--	--	--	--	--	--	--	--	--	--	--
Cluster-15535.0	38.14	42.9	45.69	11.38	11.05	11.73	853	758	795	170	203	195	-1.92749	3.43171e-78	3.02977e-76	down	986	--	--	--	--	--	--	--	--	--	--	--
Cluster-44774.8	46.84	35.73	44.61	5.37	5.54	5.29	802	483	592	61	77	66	-3.02892	3.57623e-78	3.1505e-76	down	818	--	--	universal stress protein PHOS34-like [Asparagus officinalis]	USPAL_ARATH RecName: Full=Universal stress protein A-like protein;	A0A5P1EDB5_ASPOF RecName: Full=Usp domain-containing protein {ECO:0000259|Pfam:PF00582};	--	GO:0005829,cytosol; GO:0005886,plasma membrane; GO:0016208,AMP binding; GO:0000166,nucleotide binding; GO:0003674,molecular_function; GO:0005488,binding; GO:0017076,purine nucleotide binding; GO:0030554,adenyl nucleotide binding; GO:0032553,ribonucleotide binding; GO:0032555,purine ribonucleotide binding; GO:0032559,adenyl ribonucleotide binding; GO:0036094,small molecule binding; GO:0043167,ion …	Universal stress protein family	--	--	--
Cluster-27935.8	55.34	54.32	59.19	19.6	23.08	23.31	1851	1434	1546	438	634	582	-1.38946	4.48092e-78	3.93894e-76	down	1341	K13034 L-3-cyanoalanine synthase/ cysteine synthase [EC:2.5.1.47 4.4.1.9] | (RefSeq) bifunctional L-3-cyanoalanine synthase/cysteine synthase 1, mitochondrial (A)	ko00270: Cysteine and methionine metabolism; ko00460: Cyanoamino acid metabolism; ko00920: Sulfur metabolism; ko01100: Metabolic pathways; ko01110: Biosynthesis of secondary metabolites; ko01200: Carbon metabolism; ko01230: Biosynthesis of amino acids	bifunctional L-3-cyanoalanine synthase/cysteine synthase 1, mitochondrial [Phalaenopsis equestris]	CYSC1_ARATH RecName: Full=Bifunctional L-3-cyanoalanine synthase/cysteine synthase C1, mitochondrial; EC=2.5.1.47 {ECO:0000269|PubMed:10845460, ECO:0000269|PubMed:10889265}; EC=4.4.1.9 {ECO:0000269|PubMed:10845460, ECO:0000269|PubMed:10889265}; AltName: Full=Beta-substituted Ala synthase 3;1; Short=ARAth-Bsas3;1; AltName: Full=Cysteine synthase C1; Short=AtCYSC1; AltName: Full=O-acetylserine (thi…	A0A5P1F3R1_ASPOF RecName: Full=Cysteine synthase {ECO:0000256|RuleBase:RU003985}; EC=2.5.1.47 {ECO:0000256|RuleBase:RU003985};	Cystathionine beta-synthase and related enzymes	GO:0009507,chloroplast; GO:0005737,cytoplasm; GO:0005829,cytosol; GO:0005739,mitochondrion; GO:0005507,copper ion binding; GO:0004124,cysteine synthase activity; GO:0050017,L-3-cyanoalanine synthase activity; GO:0019500,cyanide catabolic process; GO:0019499,cyanide metabolic process; GO:0019344,cysteine biosynthetic process; GO:0006535,cysteine biosynthetic process from serine; GO:0051410,detoxif…	Pyridoxal-phosphate dependent enzyme	--	--	--
Cluster-36657.0	19.61	19.19	20.99	4.41	4.06	4.69	657	510	550	100	113	118	-2.21205	6.79389e-78	5.94634e-76	down	1406	K08235 xyloglucan:xyloglucosyl transferase [EC:2.4.1.207] | (RefSeq) probable xyloglucan endotransglucosylase/hydrolase protein 32 (A)	--	xyloglucan endotransglucosylase hydrolase protein 32 [Musa troglodytarum]	XTH32_ARATH RecName: Full=Probable xyloglucan endotransglucosylase/hydrolase protein 32; Short=At-XTH32; Short=XTH-32; EC=2.4.1.207; Flags: Precursor;	A0A4S8KE54_MUSBA RecName: Full=Xyloglucan endotransglucosylase/hydrolase {ECO:0000256|RuleBase:RU361120}; EC=2.4.1.207 {ECO:0000256|RuleBase:RU361120};	--	GO:0048046,apoplast; GO:0004553,hydrolase activity, hydrolyzing O-glycosyl compounds; GO:0030247,polysaccharide binding; GO:0016762,xyloglucan:xyloglucosyl transferase activity; GO:0042546,cell wall biogenesis; GO:0016998,cell wall macromolecule catabolic process; GO:0071555,cell wall organization; GO:0010411,xyloglucan metabolic process; GO:0003674,molecular_function; GO:0003824,catalytic activi…	Glycosyl hydrolases family 16	--	--	--
Cluster-19736.19	13.91	9.6	10.68	29.88	29.3	30.73	276	244	215	643	775	671	1.66852	9.8826e-78	8.63109e-76	up	1301	K03327 multidrug resistance protein, MATE family | (RefSeq) protein DETOXIFICATION 34-like (A)	--	rust resistance kinase Lr10 [Elaeis guineensis]	PR5K_ARATH RecName: Full=PR5-like receptor kinase {ECO:0000303|PubMed:8637920}; EC=2.7.11.1 {ECO:0000269|PubMed:8637920}; Flags: Precursor;	A0A6I9QTY1_ELAGV SubName: Full=rust resistance kinase Lr10 {ECO:0000313|RefSeq:XP_010914168.1};	--	GO:0016021,integral component of membrane; GO:0009506,plasmodesma; GO:0005524,ATP binding; GO:0004672,protein kinase activity; GO:0106310,protein serine kinase activity; GO:0004675,transmembrane receptor protein serine/threonine kinase activity; GO:0006468,protein phosphorylation; GO:0009620,response to fungus; GO:0000166,nucleotide binding; GO:0003674,molecular_function; GO:0005488,binding; GO:0…	Protein tyrosine and serine/threonine kinase	--	--	--
Cluster-17297.2	16.81	16.6	16.16	4.68	4.31	4.97	821	640	618	153	173	182	-1.86696	1.21072e-77	1.05512e-75	down	1836	K05907 adenylyl-sulfate reductase (glutathione) [EC:1.8.4.9] | (RefSeq) 5'-adenylylsulfate reductase 1, chloroplastic (A)	ko00920: Sulfur metabolism; ko01100: Metabolic pathways	5'-adenylylsulfate reductase 1, chloroplastic [Elaeis guineensis]	APR1_ARATH RecName: Full=5'-adenylylsulfate reductase 1, chloroplastic; EC=1.8.4.9; AltName: Full=3'-phosphoadenosine-5'-phosphosulfate reductase homolog 19; Short=PAPS reductase homolog 19; Short=Prh-19; AltName: Full=Adenosine 5'-phosphosulfate 5'-adenylylsulfate sulfotransferase 1; Short=APS sulfotransferase 1; AltName: Full=Thioredoxin-independent APS reductase 1; Flags: Precursor;	A0A6I9RNU8_ELAGV RecName: Full=Adenosine 5'-phosphosulfate reductase {ECO:0000256|ARBA:ARBA00029514}; EC=1.8.4.10 {ECO:0000256|ARBA:ARBA00024386}; AltName: Full=5'-adenylylsulfate reductase {ECO:0000256|ARBA:ARBA00032041}; AltName: Full=Thioredoxin-dependent 5'-adenylylsulfate reductase {ECO:0000256|ARBA:ARBA00030894};	Phosphoadenosine phosphosulfate reductase	GO:0009507,chloroplast; GO:0009570,chloroplast stroma; GO:0009536,plastid; GO:0051539,4 iron, 4 sulfur cluster binding; GO:0033741,adenylyl-sulfate reductase (glutathione) activity; GO:0009973,adenylyl-sulfate reductase activity; GO:0046872,metal ion binding; GO:0019344,cysteine biosynthetic process; GO:0000103,sulfate assimilation; GO:0019419,sulfate reduction; GO:0003674,molecular_function; GO:…	Phosphoadenosine phosphosulfate reductase family	--	--	--
Cluster-56775.6	86.21	101.78	93.58	12.34	9.46	10.15	505	472	413	48	45	42	-3.20336	2.80699e-77	2.43577e-75	down	457	K24193 MFS transporter, SP family, sugar:H+ symporter | (RefSeq) sugar transport protein 13-like isoform X1 (A)	--	polygalacturonase inhibitor-like [Elaeis guineensis]	PGIP_PYRCO RecName: Full=Polygalacturonase inhibitor; AltName: Full=Polygalacturonase-inhibiting protein; Short=PGIG; Flags: Precursor;	A0A6I9SIT9_ELAGV SubName: Full=polygalacturonase inhibitor-like {ECO:0000313|RefSeq:XP_010943538.2};	FOG: Leucine rich repeat	GO:0048046,apoplast; GO:0005575,cellular_component; GO:0005576,extracellular region; GO:0110165,cellular anatomical entity	Leucine rich repeat N-terminal domain	--	--	--
Cluster-13951.0	49.22	47.54	51.84	131.05	112.99	116.6	1353	1032	1111	2408	2552	2389	1.24094	4.25745e-77	3.67865e-75	up	1150	--	--	protein EXORDIUM-like 5 [Phalaenopsis equestris]	EXOL5_ARATH RecName: Full=Protein EXORDIUM-like 5; Flags: Precursor;	A0A6I9R5Z3_ELAGV SubName: Full=protein EXORDIUM-like 5 {ECO:0000313|RefSeq:XP_010918289.1};	--	GO:0048046,apoplast; GO:0005615,extracellular space; GO:0005575,cellular_component; GO:0005576,extracellular region; GO:0110165,cellular anatomical entity	Phosphate-induced protein 1 conserved region	--	--	--
Cluster-32816.0	65.09	68.91	63.58	31.91	33.66	33.82	2279	1905	1739	747	969	885	-1.02649	4.27585e-77	3.68669e-75	down	1391	K14833 nucleolar complex protein 2 | (RefSeq) nucleolar complex protein 2 homolog (A)	--	GDSL esterase/lipase At5g45670 [Elaeis guineensis]	GDL82_ARATH RecName: Full=GDSL esterase/lipase At5g45670; EC=3.1.1.-; AltName: Full=Extracellular lipase At5g45670; Flags: Precursor;	A0A6I9QKC0_ELAGV SubName: Full=GDSL esterase/lipase At5g45670 {ECO:0000313|RefSeq:XP_010911116.1};	--	GO:0005576,extracellular region; GO:0016788,hydrolase activity, acting on ester bonds; GO:0016042,lipid catabolic process; GO:0003674,molecular_function; GO:0003824,catalytic activity; GO:0016787,hydrolase activity; GO:0006629,lipid metabolic process; GO:0008150,biological_process; GO:0008152,metabolic process; GO:0009056,catabolic process; GO:0044238,primary metabolic process; GO:0071704,organic…	GDSL-like Lipase/Acylhydrolase	--	--	--
Cluster-35455.0	10.71	10.47	9.99	25.47	24.06	24.64	578	447	440	933	1103	1009	1.22025	6.26123e-77	5.38705e-75	up	2099	K15407 queuine tRNA-ribosyltransferase accessory subunit | (RefSeq) hypothetical protein (A)	--	uncharacterized protein LOC105044280 [Elaeis guineensis]	--	A0A6I9R4D3_ELAGV SubName: Full=uncharacterized protein LOC105044280 {ECO:0000313|RefSeq:XP_010920401.1};	Protein involved in mRNA turnover and stability	GO:0016021,integral component of membrane; GO:0008270,zinc ion binding; GO:0003674,molecular_function; GO:0005488,binding; GO:0043167,ion binding; GO:0043169,cation binding; GO:0046872,metal ion binding; GO:0046914,transition metal ion binding; GO:0005575,cellular_component; GO:0016020,membrane; GO:0031224,intrinsic component of membrane; GO:0110165,cellular anatomical entity	RING-variant domain	--	--	--
Cluster-40914.5	37.78	37.35	39.68	14.41	13.7	15.6	1118	892	928	284	338	343	-1.44439	6.45374e-77	5.54092e-75	down	1389	K26392 stomatin-like protein 2 | (RefSeq) hypothetical protein (A)	--	hypersensitive-induced response protein-like protein 1 [Dioscorea cayenensis subsp. rotundata]	HIRL1_ORYSJ RecName: Full=Hypersensitive-induced response protein-like protein 1 {ECO:0000305};	A0A1U7ZSG1_NELNU SubName: Full=hypersensitive-induced response protein 1 {ECO:0000313|RefSeq:XP_010256438.1, ECO:0000313|RefSeq:XP_010256447.1};	Prohibitins and stomatins of the PID superfamily	GO:0005886,plasma membrane; GO:0005575,cellular_component; GO:0016020,membrane; GO:0071944,cell periphery; GO:0110165,cellular anatomical entity	SPFH domain / Band 7 family	--	--	--
Cluster-50977.0	15.07	15.93	15.44	32.13	32.78	30.86	871	705	710	1254	1487	1363	1.00682	1.82723e-76	1.55931e-74	up	2562	K15920 xylan 1,4-beta-xylosidase [EC:3.2.1.37] | (RefSeq) beta-xylosidase/alpha-L-arabinofuranosidase 2 (A)	ko00520: Amino sugar and nucleotide sugar metabolism; ko01100: Metabolic pathways	probable beta-D-xylosidase 2 [Elaeis guineensis]	BXL2_ARATH RecName: Full=Probable beta-D-xylosidase 2; Short=AtBXL2; EC=3.2.1.-; Flags: Precursor;	A0A6I9QSH8_ELAGV SubName: Full=probable beta-D-xylosidase 2 {ECO:0000313|RefSeq:XP_010914548.1};	--	GO:0005576,extracellular region; GO:0046556,alpha-L-arabinofuranosidase activity; GO:0009044,xylan 1,4-beta-xylosidase activity; GO:0031222,arabinan catabolic process; GO:0045493,xylan catabolic process; GO:0003674,molecular_function; GO:0003824,catalytic activity; GO:0004553,hydrolase activity, hydrolyzing O-glycosyl compounds; GO:0016787,hydrolase activity; GO:0016798,hydrolase activity, acting…	Glycosyl hydrolase family 3 C-terminal domain	--	--	--
Cluster-52391.10	12.9	14.13	13.97	4.25	3.35	3.26	945	817	803	208	202	179	-1.95881	1.9513e-76	1.65775e-74	down	2618	K01176 alpha-amylase [EC:3.2.1.1] | (RefSeq) alpha-amylase isozyme 2A (A)	ko00500: Starch and sucrose metabolism; ko01100: Metabolic pathways; ko01110: Biosynthesis of secondary metabolites	lectin-like protein kinase [Musa troglodytarum]	LRKS5_ARATH RecName: Full=Probable L-type lectin-domain containing receptor kinase S.5; Short=LecRK-S.5; EC=2.7.11.1; Flags: Precursor;	A0A804KIM3_MUSAM SubName: Full=(wild Malaysian banana) hypothetical protein {ECO:0000313|EMBL:CAG1834926.1};	--	GO:0016021,integral component of membrane; GO:0005886,plasma membrane; GO:0005524,ATP binding; GO:0030246,carbohydrate binding; GO:0106310,protein serine kinase activity; GO:0004675,transmembrane receptor protein serine/threonine kinase activity; GO:0042742,defense response to bacterium; GO:0002229,defense response to oomycetes; GO:0006468,protein phosphorylation; GO:0000166,nucleotide binding; G…	Legume lectin domain	--	--	--
Cluster-33555.0	18.76	20.96	21.08	53.99	50.89	49.85	528	466	462	1013	1177	1047	1.31306	2.32941e-76	1.97484e-74	up	1224	--	--	hypothetical protein HPP92_019624 [Vanilla planifolia]	REM41_ORYSJ RecName: Full=Remorin 4.1 {ECO:0000305}; Short=OsREM4.1 {ECO:0000303|PubMed:17984200}; AltName: Full=Remorin group 4 member 1 {ECO:0000303|PubMed:17984200};	A0A835UK07_VANPL RecName: Full=Remorin_C domain-containing protein {ECO:0000259|Pfam:PF03763};	--	GO:0005886,plasma membrane; GO:0009738,abscisic acid-activated signaling pathway; GO:1900458,negative regulation of brassinosteroid mediated signaling pathway; GO:0007154,cell communication; GO:0007165,signal transduction; GO:0008150,biological_process; GO:0009719,response to endogenous stimulus; GO:0009725,response to hormone; GO:0009737,response to abscisic acid; GO:0009755,hormone-mediated sig…	Remorin, C-terminal region	--	--	--
Cluster-31523.0	115.56	108.03	115.85	42.74	38.09	42.25	927	726	720	212	258	204	-1.65252	3.00444e-76	2.54179e-74	down	743	K05658 ATP-binding cassette, subfamily B (MDR/TAP), member 1 [EC:7.6.2.2] | (RefSeq) uncharacterized protein LOC111781709 (A)	ko02010: ABC transporters	S-norcoclaurine synthase 1-like [Phoenix dactylifera]	ODD11_ORYSJ RecName: Full=2-oxoglutarate-dependent dioxygenase 11 {ECO:0000303|PubMed:25728912}; EC=1.14.11.- {ECO:0000255|PROSITE-ProRule:PRU00805, ECO:0000269|PubMed:25728912}; AltName: Full=Melatonin 2-hydroxylase {ECO:0000303|PubMed:25728912};	A0A8B7CCB7_PHODC SubName: Full=S-norcoclaurine synthase 1-like {ECO:0000313|RefSeq:XP_008796105.2};	Iron/ascorbate family oxidoreductases	GO:0005737,cytoplasm; GO:0051213,dioxygenase activity; GO:0031418,L-ascorbic acid binding; GO:0046872,metal ion binding; GO:0003674,molecular_function; GO:0003824,catalytic activity; GO:0016491,oxidoreductase activity; GO:0005488,binding; GO:0019842,vitamin binding; GO:0030246,carbohydrate binding; GO:0031406,carboxylic acid binding; GO:0036094,small molecule binding; GO:0043167,ion binding; GO:0…	non-haem dioxygenase in morphine synthesis N-terminal	--	--	--
Cluster-47700.4	99.11	96.15	89.66	9.24	11.67	12.79	565	435	385	35	54	52	-3.13098	3.69311e-76	3.11142e-74	down	452	K17592 sacsin | (RefSeq) sacsin-like (A)	--	hypothetical protein IHE45_15G127600 [Dioscorea alata]	--	A0A1S2XDH8_CICAR SubName: Full=uncharacterized protein LOC101497786 {ECO:0000313|RefSeq:XP_004487650.1};	--	--	Wound-induced protein	--	--	--
Cluster-19736.11	22.58	20.43	18.81	58.04	55.56	58.53	687	491	447	1181	1390	1330	1.43504	6.10024e-76	5.12876e-74	up	1245	K03327 multidrug resistance protein, MATE family | (RefSeq) protein DETOXIFICATION 34-like (A)	--	rust resistance kinase Lr10-like [Cocos nucifera]	PR5K_ARATH RecName: Full=PR5-like receptor kinase {ECO:0000303|PubMed:8637920}; EC=2.7.11.1 {ECO:0000269|PubMed:8637920}; Flags: Precursor;	A0A8K0HT88_COCNU SubName: Full=Rust resistance kinase Lr10-like {ECO:0000313|EMBL:KAG1326436.1};	--	GO:0016021,integral component of membrane; GO:0009506,plasmodesma; GO:0005524,ATP binding; GO:0004672,protein kinase activity; GO:0106310,protein serine kinase activity; GO:0004675,transmembrane receptor protein serine/threonine kinase activity; GO:0006468,protein phosphorylation; GO:0009620,response to fungus; GO:0000166,nucleotide binding; GO:0003674,molecular_function; GO:0005488,binding; GO:0…	Protein tyrosine and serine/threonine kinase	--	--	--
Cluster-56754.7	27.07	26.28	30.35	97.16	121.76	128.12	434	333	377	1041	1602	1520	2.01481	7.18027e-76	6.02429e-74	up	784	--	--	kunitz trypsin inhibitor 5-like [Zingiber officinale]	MIRA_SYNDU RecName: Full=Miraculin; Short=MIR; Flags: Precursor;	A0A8J5LTP9_ZINOF SubName: Full=Uncharacterized protein {ECO:0000313|EMBL:KAG6525614.1};	--	GO:0004866,endopeptidase inhibitor activity; GO:0003674,molecular_function; GO:0004857,enzyme inhibitor activity; GO:0030234,enzyme regulator activity; GO:0030414,peptidase inhibitor activity; GO:0061134,peptidase regulator activity; GO:0061135,endopeptidase regulator activity; GO:0098772,molecular function regulator activity	Trypsin and protease inhibitor	--	--	--
Cluster-55664.0	4.87	6.3	4.83	29.73	27.43	29.62	120	126	98	492	553	548	2.37208	9.38025e-76	7.85382e-74	up	1628	K14484 auxin-responsive protein IAA | (RefSeq) auxin-responsive protein IAA30 (A)	ko04075: Plant hormone signal transduction	auxin-responsive protein IAA30 isoform X2 [Elaeis guineensis]	IAA11_ORYSJ RecName: Full=Auxin-responsive protein IAA11; AltName: Full=Indoleacetic acid-induced protein 11;	A0A6I9QYU9_ELAGV RecName: Full=Auxin-responsive protein {ECO:0000256|RuleBase:RU004549};	--	GO:0005634,nucleus; GO:0009734,auxin-activated signaling pathway; GO:0006355,regulation of DNA-templated transcription; GO:0009733,response to auxin; GO:0007154,cell communication; GO:0007165,signal transduction; GO:0008150,biological_process; GO:0009719,response to endogenous stimulus; GO:0009725,response to hormone; GO:0009755,hormone-mediated signaling pathway; GO:0009987,cellular process; GO:…	AUX/IAA family	AUX/IAA	TR	AUX/IAA
Cluster-47700.0	18.01	18.97	19.76	0.32	0.3	0.24	593	493	508	7	8	6	-6.08728	2.20875e-75	1.84552e-73	down	1325	K17592 sacsin | (RefSeq) sacsin-like (A)	--	hypothetical protein CTI12_AA217490 [Artemisia annua]	--	A0A2U1NXR7_ARTAN RecName: Full=Integrase catalytic domain-containing protein {ECO:0000259|PROSITE:PS50994};	--	GO:0003676,nucleic acid binding; GO:0015074,DNA integration; GO:0003674,molecular_function; GO:0005488,binding; GO:0097159,organic cyclic compound binding; GO:1901363,heterocyclic compound binding; GO:0006139,nucleobase-containing compound metabolic process; GO:0006259,DNA metabolic process; GO:0006725,cellular aromatic compound metabolic process; GO:0006807,nitrogen compound metabolic process; G…	--	--	--	--
Cluster-33903.0	147.51	132.35	119.65	379.43	375.37	333.85	7647	5416	4857	13160	16017	12973	1.40944	2.33001e-74	1.93091e-72	up	1930	K17500 integrin-linked kinase-associated serine/threonine phosphatase 2C [EC:3.1.3.16] | (RefSeq) WAT1-related protein At3g18200-like (A)	--	WAT1-related protein At4g19185 isoform X1 [Elaeis guineensis]	WTR35_ARATH RecName: Full=WAT1-related protein At4g19185;	A0A6I9RWY0_ELAGV RecName: Full=WAT1-related protein {ECO:0000256|RuleBase:RU363077};	--	GO:0005794,Golgi apparatus; GO:0016021,integral component of membrane; GO:0005886,plasma membrane; GO:0022857,transmembrane transporter activity; GO:0003674,molecular_function; GO:0005215,transporter activity; GO:0005575,cellular_component; GO:0005622,intracellular anatomical structure; GO:0005737,cytoplasm; GO:0012505,endomembrane system; GO:0043226,organelle; GO:0043227,membrane-bounded organel…	EamA-like transporter family	--	--	--
Cluster-56090.1	19.4	17.95	17.11	5.55	4.83	5.28	790	590	567	138	151	151	-1.97636	5.10592e-74	4.2227e-72	down	1854	K22382 WD repeat-containing protein 26 | (RefSeq) WD repeat-containing protein 26 homolog (A)	--	growth-regulating factor 7-like isoform X2 [Phoenix dactylifera]	GRF2_ARATH RecName: Full=Growth-regulating factor 2; Short=AtGRF2; AltName: Full=Transcription activator GRF2;	A0A8B9A937_PHODC RecName: Full=Growth-regulating factor {ECO:0000256|RuleBase:RU367127};	--	GO:0005634,nucleus; GO:0005524,ATP binding; GO:0000976,transcription cis-regulatory region binding; GO:0008285,negative regulation of cell population proliferation; GO:0006355,regulation of DNA-templated transcription; GO:0048364,root development; GO:0006351,DNA-templated transcription; GO:0000166,nucleotide binding; GO:0003674,molecular_function; GO:0005488,binding; GO:0017076,purine nucleotide …	WRC	GRF	TF	GRF
Cluster-35844.46	45.45	52.18	39.72	227.63	215.63	196.29	266	242	175	885	1025	820	2.16493	5.14365e-74	4.24524e-72	up	457	--	--	miraculin-like protein [Cinnamomum micranthum f. kanehirae]	ASP_THECC RecName: Full=21 kDa seed protein; Flags: Precursor;	A0A3S3MV64_9MAGN SubName: Full=Miraculin-like protein {ECO:0000313|EMBL:RWR90393.1};	--	GO:0004866,endopeptidase inhibitor activity; GO:0003674,molecular_function; GO:0004857,enzyme inhibitor activity; GO:0030234,enzyme regulator activity; GO:0030414,peptidase inhibitor activity; GO:0061134,peptidase regulator activity; GO:0061135,endopeptidase regulator activity; GO:0098772,molecular function regulator activity	--	--	--	--
Cluster-42894.0	0.19	0.29	0.15	10.17	9.66	8.93	10	12	6	352	411	346	5.47113	6.1488e-74	5.05424e-72	up	1926	K14638 solute carrier family 15 (peptide/histidine transporter), member 3/4 | (RefSeq) protein NRT1/ PTR FAMILY 8.3-like isoform X1 (A)	--	protein NRT1/ PTR FAMILY 8.3 [Cocos nucifera]	PTR2_ARATH RecName: Full=Protein NRT1/ PTR FAMILY 8.3; Short=AtNPF8.3; AltName: Full=Histidine-transporting protein; AltName: Full=Peptide transporter PTR2;	A0A8K0N4Y9_COCNU SubName: Full=Protein NRT1/ PTR FAMILY 8.3 {ECO:0000313|EMBL:KAG1354184.1};	H+/oligopeptide symporter	GO:0005794,Golgi apparatus; GO:0016021,integral component of membrane; GO:0000325,plant-type vacuole; GO:0009705,plant-type vacuole membrane; GO:0005774,vacuolar membrane; GO:0005773,vacuole; GO:0071916,dipeptide transmembrane transporter activity; GO:0015334,high-affinity oligopeptide transmembrane transporter activity; GO:0042937,tripeptide transmembrane transporter activity; GO:0042938,dipepti…	POT family	--	--	--
Cluster-53855.2	4.86	8.1	7.5	75.32	57.48	68.3	59	77	70	610	571	609	3.2775	8.29966e-74	6.78096e-72	up	659	--	--	hypothetical protein BHM03_00048416 [Ensete ventricosum]	--	A0A426Z7V0_ENSVE SubName: Full=Uncharacterized protein {ECO:0000313|EMBL:RRT60042.1};	--	--	Glycine rich protein family	--	--	--
Cluster-11692.4	81.35	75.85	69.12	13.36	14.67	13.55	737	544	479	80	108	89	-2.49862	1.33981e-73	1.09025e-71	down	560	K20628 expansin | (RefSeq) expansin-A8-like (A)	--	Expansin-A10 [Morella rubra]	EXPA4_ORYSI RecName: Full=Expansin-A4; AltName: Full=Alpha-expansin-4; AltName: Full=OsEXP4; AltName: Full=OsEXPA4; AltName: Full=OsaEXPa1.22; Flags: Precursor;	A0A6A1V5M9_9ROSI SubName: Full=Expansin-A10 {ECO:0000313|EMBL:KAB1208104.1};	--	GO:0005576,extracellular region; GO:0016020,membrane; GO:0009653,anatomical structure morphogenesis; GO:0009664,plant-type cell wall organization; GO:0008150,biological_process; GO:0032502,developmental process; GO:0048856,anatomical structure development; GO:0009987,cellular process; GO:0016043,cellular component organization; GO:0045229,external encapsulating structure organization; GO:0071554,…	--	--	--	--
Cluster-54631.0	4.57	4.48	5.2	15.45	15.92	15.22	256	198	228	579	734	639	1.67674	2.08193e-73	1.68736e-71	up	2063	K15639 PHYB activation tagged suppressor 1 [EC:1.14.-.-] | (RefSeq) cytochrome P450 734A1-like (A)	ko00905: Brassinosteroid biosynthesis; ko01110: Biosynthesis of secondary metabolites	alpha-1,3-arabinosyltransferase XAT3-like [Phoenix dactylifera]	XAT3_ORYSJ RecName: Full=Alpha-1,3-arabinosyltransferase XAT3 {ECO:0000305}; EC=2.4.2.- {ECO:0000269|PubMed:22215597}; AltName: Full=Xylan arabinosyltransferase 3 {ECO:0000303|PubMed:22215597}; Short=OsXAT3 {ECO:0000303|PubMed:22215597};	A0A8B7CTV0_PHODC SubName: Full=alpha-1,3-arabinosyltransferase XAT3-like {ECO:0000313|RefSeq:XP_008806285.1};	Uncharacterized conserved protein	GO:0000139,Golgi membrane; GO:0016021,integral component of membrane; GO:0052636,arabinosyltransferase activity; GO:0016757,glycosyltransferase activity; GO:0009664,plant-type cell wall organization; GO:0003674,molecular_function; GO:0003824,catalytic activity; GO:0016740,transferase activity; GO:0016763,pentosyltransferase activity; GO:0008150,biological_process; GO:0009987,cellular process; GO:…	Glycosyltransferase 61	--	--	--
Cluster-44085.0	13.78	12.91	14.19	54.31	57.09	54.45	179	129	140	466	596	500	1.96426	2.36784e-73	1.91525e-71	up	766	K00799 glutathione S-transferase [EC:2.5.1.18] | (RefSeq) microsomal glutathione S-transferase 3-like (A)	ko00480: Glutathione metabolism; ko01100: Metabolic pathways	microsomal glutathione S-transferase 3-like [Panicum hallii]	--	A0A0A9GYG9_ARUDO SubName: Full=Uncharacterized protein {ECO:0000313|EMBL:JAE25633.1};	--	GO:0016021,integral component of membrane; GO:0005575,cellular_component; GO:0016020,membrane; GO:0031224,intrinsic component of membrane; GO:0110165,cellular anatomical entity	MAPEG family	--	--	--
Cluster-21771.0	3.49	2.75	4.54	31.79	26.49	30.16	82	51	83	499	511	527	2.99993	3.53918e-73	2.85701e-71	up	1022	K11252 histone H2B | (RefSeq) histone H2B.3-like (A)	--	PREDICTED: histone H2B.3-like [Musa acuminata subsp. malaccensis]	H2B2_ARATH RecName: Full=Histone H2B.2; AltName: Full=HTB8;	A0A804HVG6_MUSAM SubName: Full=(wild Malaysian banana) hypothetical protein {ECO:0000313|EMBL:CAG1859872.1};	Histone H2B	GO:0000786,nucleosome; GO:0005634,nucleus; GO:0003677,DNA binding; GO:0046982,protein heterodimerization activity; GO:0030527,structural constituent of chromatin; GO:0006334,nucleosome assembly; GO:0003674,molecular_function; GO:0003676,nucleic acid binding; GO:0005488,binding; GO:0097159,organic cyclic compound binding; GO:1901363,heterocyclic compound binding; GO:0005515,protein binding; GO:004…	Core histone H2A/H2B/H3/H4	--	--	--
Cluster-1151.7	24.65	28.59	27.15	0.39	0.47	0.22	599	549	514	6	9	4	-6.29573	1.02305e-72	8.20956e-71	down	1049	--	--	hypothetical protein BHM03_00046044 [Ensete ventricosum]	FAFL_ARATH RecName: Full=Protein FAF-like, chloroplastic; Flags: Precursor;	A0A444ED41_ENSVE SubName: Full=Uncharacterized protein {ECO:0000313|EMBL:RWW08298.1};	--	GO:0009507,chloroplast; GO:0005737,cytoplasm; GO:0005783,endoplasmic reticulum; GO:0005634,nucleus; GO:0019902,phosphatase binding; GO:0047485,protein N-terminus binding; GO:0009788,negative regulation of abscisic acid-activated signaling pathway; GO:0042326,negative regulation of phosphorylation; GO:0010922,positive regulation of phosphatase activity; GO:0003674,molecular_function; GO:0005488,bi…	Fantastic Four meristem regulator	--	--	--
Cluster-11032.0	89.06	90.05	89.4	0	0.31	0.32	1635	1348	1306	0	5	4	-8.73585	1.13854e-72	9.11824e-71	down	894	--	--	--	--	--	--	--	--	--	--	--
Cluster-35793.23	47.57	57.05	47.4	125.49	130.53	126.43	945	895	731	1665	2128	1863	1.29423	2.3984e-72	1.91324e-70	up	906	K00695 sucrose synthase [EC:2.4.1.13] | (RefSeq) sucrose synthase 2 (A)	ko00500: Starch and sucrose metabolism; ko01100: Metabolic pathways; ko01110: Biosynthesis of secondary metabolites	sucrose synthase A [Lilium davidii var. unicolor]	SUS2_TULGE RecName: Full=Sucrose synthase 2; EC=2.4.1.13; AltName: Full=Sucrose-UDP glucosyltransferase 2;	A0A1D8AH98_LILDA RecName: Full=Sucrose synthase {ECO:0000256|ARBA:ARBA00012540, ECO:0000256|RuleBase:RU280817}; EC=2.4.1.13 {ECO:0000256|ARBA:ARBA00012540, ECO:0000256|RuleBase:RU280817};	Glycosyltransferase	GO:0016157,sucrose synthase activity; GO:0005985,sucrose metabolic process; GO:0003674,molecular_function; GO:0003824,catalytic activity; GO:0008194,UDP-glycosyltransferase activity; GO:0016740,transferase activity; GO:0016757,glycosyltransferase activity; GO:0016758,hexosyltransferase activity; GO:0035251,UDP-glucosyltransferase activity; GO:0046527,glucosyltransferase activity; GO:0005975,carbo…	Glycosyl transferases group 1	--	--	--
Cluster-42597.0	67.4	81.56	75.67	0.08	0.19	0.42	1295	1238	1129	1	3	6	-8.36332	2.72889e-72	2.1726e-70	down	885	--	--	--	--	--	--	--	--	--	--	--
Cluster-56830.3	107.34	97.33	102.85	35.95	34.79	29.97	1261	911	935	285	344	262	-1.6344	2.78717e-72	2.21466e-70	down	913	K13424 WRKY transcription factor 33 | (RefSeq) LOW QUALITY PROTEIN: probable WRKY transcription factor 25 (A)	ko04016: MAPK signaling pathway - plant; ko04626: Plant-pathogen interaction	transcription factor WRKY26 [Lilium regale]	WRK26_ARATH RecName: Full=Probable WRKY transcription factor 26; AltName: Full=SPF1-like protein; AltName: Full=WRKY DNA-binding protein 26;	A0A5K6WDK3_LILRE SubName: Full=Transcription factor WRKY26 {ECO:0000313|EMBL:AYU71093.1};	--	GO:0005634,nucleus; GO:0003700,DNA-binding transcription factor activity; GO:0046872,metal ion binding; GO:0043565,sequence-specific DNA binding; GO:0070370,cellular heat acclimation; GO:0034605,cellular response to heat; GO:0003674,molecular_function; GO:0140110,transcription regulator activity; GO:0005488,binding; GO:0043167,ion binding; GO:0043169,cation binding; GO:0003676,nucleic acid bindin…	WRKY DNA -binding domain	WRKY	TF	WRKY
Cluster-382.10	71.15	67.95	69.11	3.39	3.09	3.91	445	337	327	14	15	17	-4.42444	3.02145e-72	2.39611e-70	down	470	--	--	hypothetical protein MUK42_33389 [Musa troglodytarum]	--	A0A5P1FCN9_ASPOF SubName: Full=Uncharacterized protein {ECO:0000313|EMBL:ONK74619.1};	--	--	--	--	--	--
Cluster-25373.4	11.16	10.49	13.66	0.8	1.02	0.56	546	405	524	26	41	20	-3.93117	5.69403e-72	4.49795e-70	down	1839	K18857 alcohol dehydrogenase class-P [EC:1.1.1.1] | (RefSeq) alcohol dehydrogenase 1 (A)	ko00010: Glycolysis / Gluconeogenesis; ko00071: Fatty acid degradation; ko00350: Tyrosine metabolism; ko00592: alpha-Linolenic acid metabolism; ko00620: Pyruvate metabolism; ko01100: Metabolic pathways; ko01110: Biosynthesis of secondary metabolites	hypothetical protein VITISV_006227 [Vitis vinifera]	ADH_MALDO RecName: Full=Alcohol dehydrogenase; EC=1.1.1.1 {ECO:0000250|UniProtKB:P06525};	A5B8S9_VITVI RecName: Full=ADH_N domain-containing protein {ECO:0000259|Pfam:PF08240};	Alcohol dehydrogenase, class III	GO:0005737,cytoplasm; GO:0004022,alcohol dehydrogenase (NAD+) activity; GO:0008270,zinc ion binding; GO:0003674,molecular_function; GO:0003824,catalytic activity; GO:0016491,oxidoreductase activity; GO:0016614,oxidoreductase activity, acting on CH-OH group of donors; GO:0016616,oxidoreductase activity, acting on the CH-OH group of donors, NAD or NADP as acceptor; GO:0018455,alcohol dehydrogenase …	Zinc-binding dehydrogenase	--	--	--
Cluster-42807.4	16.05	15.88	16.61	6.91	7.29	6.71	1237	966	1004	356	462	388	-1.25003	6.85339e-72	5.40324e-70	down	2739	K13783 MFS transporter, OPA family, solute carrier family 37 (glycerol-3-phosphate transporter), member 1/2 | (RefSeq) putative glycerol-3-phosphate transporter 1 (A)	--	putative glycerol-3-phosphate transporter 1 [Phoenix dactylifera]	GLPT1_ARATH RecName: Full=Putative glycerol-3-phosphate transporter 1; Short=G-3-P transporter 1; AltName: Full=Glycerol-3-phosphate permease 1; Short=AtG3Pp1; Short=G-3-P permease 1; AltName: Full=Protein PHOSPHATE STARVATION-INDUCED GENE 3; Short=AtPS3;	A0A8B7BWS9_PHODC SubName: Full=putative glycerol-3-phosphate transporter 1 {ECO:0000313|RefSeq:XP_008786975.1};	Permease of the major facilitator superfamily	GO:0016021,integral component of membrane; GO:0022857,transmembrane transporter activity; GO:0008643,carbohydrate transport; GO:0055062,phosphate ion homeostasis; GO:0003674,molecular_function; GO:0005215,transporter activity; GO:0006810,transport; GO:0008150,biological_process; GO:0051179,localization; GO:0051234,establishment of localization; GO:0071702,organic substance transport; GO:0042592,h…	Major Facilitator Superfamily	--	--	--
Cluster-27202.3	54.1	53.26	53.35	20.58	24.16	24.93	2685	2097	2059	706	982	960	-1.20896	7.20108e-72	5.66634e-70	down	1942	K23541 Ca2+/H+ antiporter, TMEM165/GDT1 family | (RefSeq) pentatricopeptide repeat-containing protein At5g04780, mitochondrial-like (A)	--	pentatricopeptide repeat-containing protein At5g66500, mitochondrial-like [Pistacia vera]	PP448_ARATH RecName: Full=Pentatricopeptide repeat-containing protein At5g66500, mitochondrial; Flags: Precursor;	A0A445M8N4_ENSVE SubName: Full=Uncharacterized protein {ECO:0000313|EMBL:RZR70599.1};	FOG: PPR repeat	GO:0043231,intracellular membrane-bounded organelle; GO:0005739,mitochondrion; GO:0003723,RNA binding; GO:0009451,RNA modification; GO:0003674,molecular_function; GO:0003676,nucleic acid binding; GO:0005488,binding; GO:0097159,organic cyclic compound binding; GO:1901363,heterocyclic compound binding; GO:0006139,nucleobase-containing compound metabolic process; GO:0006725,cellular aromatic compoun…	--	--	--	--
Cluster-28818.0	3.27	2.77	2.28	15.03	15.56	16.04	145	97	79	446	568	533	2.43962	1.05153e-71	8.25815e-70	up	1691	K19882 O-palmitoleoyl-L-serine hydrolase [EC:3.1.1.98] | (RefSeq) pectin acetylesterase 12 isoform X1 (A)	--	pectin acetylesterase 12 isoform X1 [Phoenix dactylifera]	PAE10_ARATH RecName: Full=Pectin acetylesterase 10 {ECO:0000303|PubMed:25115560}; EC=3.1.1.- {ECO:0000305}; Flags: Precursor;	A0A8B7CJ29_PHODC RecName: Full=Pectin acetylesterase {ECO:0000256|RuleBase:RU363114}; EC=3.1.1.- {ECO:0000256|RuleBase:RU363114};	Pectin acetylesterase and similar proteins	GO:0005576,extracellular region; GO:0052793,pectin acetylesterase activity; GO:0071555,cell wall organization; GO:0003674,molecular_function; GO:0003824,catalytic activity; GO:0016787,hydrolase activity; GO:0016788,hydrolase activity, acting on ester bonds; GO:0052689,carboxylic ester hydrolase activity; GO:0008150,biological_process; GO:0009987,cellular process; GO:0016043,cellular component org…	Pectinacetylesterase	--	--	--
Cluster-48938.5	14.84	15.34	14.34	4.72	3.42	3.88	1097	895	831	233	208	215	-1.93332	1.08667e-71	8.51762e-70	down	2638	K17756 long-chain-alcohol oxidase [EC:1.1.3.20] | (RefSeq) long-chain-alcohol oxidase FAO2 (A)	--	long-chain-alcohol oxidase FAO2 [Elaeis guineensis]	FAO2_LOTJA RecName: Full=Long-chain-alcohol oxidase FAO2; EC=1.1.3.20; AltName: Full=Long-chain fatty alcohol oxidase 2;	A0A6I9RZ38_ELAGV RecName: Full=Long-chain-alcohol oxidase {ECO:0000256|ARBA:ARBA00013125, ECO:0000256|PIRNR:PIRNR028937}; EC=1.1.3.20 {ECO:0000256|ARBA:ARBA00013125, ECO:0000256|PIRNR:PIRNR028937};	--	GO:0016021,integral component of membrane; GO:0050660,flavin adenine dinucleotide binding; GO:0046577,long-chain-alcohol oxidase activity; GO:0000166,nucleotide binding; GO:0003674,molecular_function; GO:0005488,binding; GO:0036094,small molecule binding; GO:0043167,ion binding; GO:0043168,anion binding; GO:0097159,organic cyclic compound binding; GO:1901265,nucleoside phosphate binding; GO:19013…	GMC oxidoreductase	--	--	--
Cluster-45682.0	199.21	204.98	227.7	109.15	103.17	106.83	2621	2132	2312	958	1111	1034	-1.02671	1.21171e-71	9.47943e-70	down	691	K25075 pterocarpan synthase [EC:4.2.1.139] | (RefSeq) dirigent protein 22-like (A)	ko00943: Isoflavonoid biosynthesis; ko01100: Metabolic pathways; ko01110: Biosynthesis of secondary metabolites	dirigent protein 7-like [Phoenix dactylifera]	DIR19_ARATH RecName: Full=Dirigent protein 19; Short=AtDIR19; Flags: Precursor;	A0A8B7BM25_PHODC RecName: Full=Dirigent protein {ECO:0000256|RuleBase:RU363099};	--	GO:0048046,apoplast; GO:0009699,phenylpropanoid biosynthetic process; GO:0006725,cellular aromatic compound metabolic process; GO:0008150,biological_process; GO:0008152,metabolic process; GO:0009058,biosynthetic process; GO:0009698,phenylpropanoid metabolic process; GO:0009987,cellular process; GO:0019438,aromatic compound biosynthetic process; GO:0019748,secondary metabolic process; GO:0044237,c…	Dirigent-like protein	--	--	--
Cluster-49590.1	9.71	7.93	10.37	33.41	33.72	35.15	287	184	239	659	819	774	1.83021	1.45454e-71	1.13572e-69	up	1216	K23947 2-oxoglutarate-dependent dioxygenase [EC:1.14.11.-] | (RefSeq) 2-oxoglutarate-dependent dioxygenase DAO-like (A)	ko00380: Tryptophan metabolism	2'-deoxymugineic-acid 2'-dioxygenase [Cocos nucifera]	AOP1L_ARATH RecName: Full=Probable 2-oxoglutarate-dependent dioxygenase AOP1.2; EC=1.14.11.-;	A0A8K0HV71_COCNU SubName: Full=2'-deoxymugineic-acid 2'-dioxygenase {ECO:0000313|EMBL:KAG1326963.1};	Iron/ascorbate family oxidoreductases	GO:0051213,dioxygenase activity; GO:0046872,metal ion binding; GO:0003674,molecular_function; GO:0003824,catalytic activity; GO:0016491,oxidoreductase activity; GO:0005488,binding; GO:0043167,ion binding; GO:0043169,cation binding	2OG-Fe(II) oxygenase superfamily	--	--	--
Cluster-18775.1	13.04	11.48	14.78	55.65	56.68	53.22	170	118	149	486	608	513	2.04046	2.09767e-71	1.63159e-69	up	690	K04565 superoxide dismutase, Cu-Zn family [EC:1.15.1.1] | (RefSeq) superoxide dismutase [Cu-Zn] (A)	ko04146: Peroxisome	superoxide dismutase [Cu-Zn]	SODC_ZINOF RecName: Full=Superoxide dismutase [Cu-Zn] {ECO:0000303|PubMed:28185046}; EC=1.15.1.1 {ECO:0000269|PubMed:28185046};	A0A6J1DX40_MOMCH RecName: Full=Superoxide dismutase [Cu-Zn] {ECO:0000256|RuleBase:RU000393}; EC=1.15.1.1 {ECO:0000256|RuleBase:RU000393};	Cu2+/Zn2+ superoxide dismutase SOD1	GO:0005737,cytoplasm; GO:0046872,metal ion binding; GO:0004784,superoxide dismutase activity; GO:0003674,molecular_function; GO:0005488,binding; GO:0043167,ion binding; GO:0043169,cation binding; GO:0003824,catalytic activity; GO:0016209,antioxidant activity; GO:0016491,oxidoreductase activity; GO:0016721,oxidoreductase activity, acting on superoxide radicals as acceptor; GO:0005575,cellular_comp…	Copper/zinc superoxide dismutase (SODC)	--	--	--
Cluster-23527.7	28.37	30.29	31.79	91.71	77.32	81.65	656	553	572	1418	1469	1405	1.43475	2.22465e-71	1.72704e-69	up	1011	--	--	protein EXORDIUM-like 2 [Phoenix dactylifera]	EXOL2_ARATH RecName: Full=Protein EXORDIUM-like 2; Flags: Precursor;	A0A8B9ABX4_PHODC SubName: Full=protein EXORDIUM-like 2 {ECO:0000313|RefSeq:XP_038983232.1};	--	GO:0048046,apoplast; GO:0005615,extracellular space; GO:0005794,Golgi apparatus; GO:0009505,plant-type cell wall; GO:0009506,plasmodesma; GO:0009536,plastid; GO:0071456,cellular response to hypoxia; GO:0001666,response to hypoxia; GO:0006950,response to stress; GO:0008150,biological_process; GO:0009628,response to abiotic stimulus; GO:0009987,cellular process; GO:0033554,cellular response to stre…	Phosphate-induced protein 1 conserved region	--	--	--
Cluster-14588.0	43.7	44.93	41.12	0.83	0.84	0.09	635	516	462	8	10	1	-6.24355	2.6874e-71	2.07833e-69	down	735	--	--	--	--	A0A7C9EL69_OPUST SubName: Full=Uncharacterized protein {ECO:0000313|EMBL:MBA4663484.1};	--	--	--	--	--	--
Cluster-45087.0	20.45	18.75	19.88	3.54	5	4.81	704	502	531	80	126	113	-2.28248	4.07831e-71	3.13604e-69	down	1602	K09843 (+)-abscisic acid 8'-hydroxylase [EC:1.14.14.137] | (RefSeq) abscisic acid 8'-hydroxylase 3-like (A)	ko00906: Carotenoid biosynthesis; ko01110: Biosynthesis of secondary metabolites	abscisic acid 8'-hydroxylase 3-like [Phoenix dactylifera]	ABAH3_ORYSJ RecName: Full=Abscisic acid 8'-hydroxylase 3; Short=ABA 8'-hydroxylase 3; EC=1.14.14.137 {ECO:0000250|UniProtKB:Q949P1}; AltName: Full=Cytochrome P450 707A7; AltName: Full=OsABA8ox3;	A0A8B8ZSA0_PHODC SubName: Full=abscisic acid 8'-hydroxylase 3-like {ECO:0000313|RefSeq:XP_038974393.1};	Cytochrome P450 CYP4/CYP19/CYP26 subfamilies	GO:0016021,integral component of membrane; GO:0010295,(+)-abscisic acid 8'-hydroxylase activity; GO:0020037,heme binding; GO:0005506,iron ion binding; GO:0004497,monooxygenase activity; GO:0016491,oxidoreductase activity; GO:0046345,abscisic acid catabolic process; GO:0016125,sterol metabolic process; GO:0003674,molecular_function; GO:0003824,catalytic activity; GO:0016705,oxidoreductase activity…	Cytochrome P450	--	--	--
Cluster-39113.0	10.41	10.91	11.3	3.45	3.36	3.84	866	716	737	192	230	240	-1.64851	6.4125e-71	4.92159e-69	down	2933	K09285 AP2-like factor, ANT lineage | (RefSeq) AP2-like ethylene-responsive transcription factor CRL5 (A)	--	AP2-like ethylene-responsive transcription factor CRL5 [Phoenix dactylifera]	ANT_ARATH RecName: Full=AP2-like ethylene-responsive transcription factor ANT {ECO:0000303|PubMed:8742706, ECO:0000303|PubMed:8742707}; AltName: Full=Complementing a protein kinase C mutant protein 1; AltName: Full=Protein AINTEGUMENTA {ECO:0000303|PubMed:8742706, ECO:0000303|PubMed:8742707}; AltName: Full=Protein DRAGON; AltName: Full=Protein OVULE MUTANT {ECO:0000303|PubMed:12271029};	A0A8B9AA85_PHODC SubName: Full=AP2-like ethylene-responsive transcription factor CRL5 {ECO:0000313|RefSeq:XP_038983596.1};	--	GO:0005634,nucleus; GO:0003677,DNA binding; GO:0003700,DNA-binding transcription factor activity; GO:0000976,transcription cis-regulatory region binding; GO:0030154,cell differentiation; GO:0051301,cell division; GO:0009908,flower development; GO:0019760,glucosinolate metabolic process; GO:0010492,maintenance of shoot apical meristem identity; GO:0010601,positive regulation of auxin biosynthetic …	AP2 domain	AP2/ERF-AP2	TF	AP2/ERF->AP2/ERF-AP2
Cluster-50809.3	8.85	9.09	8.61	24.25	23.5	22.48	415	336	316	758	904	787	1.36229	7.03319e-71	5.3776e-69	up	1782	K20617 cytochrome P450 family 71 subfamily A | (RefSeq) cytochrome P450 71A1-like (A)	--	cytochrome P450 71A1 [Fritillaria cirrhosa]	C7317_PRUMU RecName: Full=Cytochrome P450 736A117 {ECO:0000303|PubMed:25015725}; EC=1.14.-.- {ECO:0000305};	A0A1L7H7V3_9LILI SubName: Full=Cytochrome P450 71A1 {ECO:0000313|EMBL:APU50916.1};	Cytochrome P450 CYP2 subfamily	GO:0016021,integral component of membrane; GO:0020037,heme binding; GO:0005506,iron ion binding; GO:0004497,monooxygenase activity; GO:0016705,oxidoreductase activity, acting on paired donors, with incorporation or reduction of molecular oxygen; GO:0003674,molecular_function; GO:0005488,binding; GO:0046906,tetrapyrrole binding; GO:0097159,organic cyclic compound binding; GO:1901363,heterocyclic c…	Cytochrome P450	--	--	--
Cluster-44036.7	19.16	27.24	16.94	43.65	37.51	46.32	557	497	418	1053	1192	1128	1.36052	1.50903e-70	1.15163e-68	up	1798	K00430 peroxidase [EC:1.11.1.7] | (RefSeq) peroxidase 72-like (A)	ko00940: Phenylpropanoid biosynthesis; ko01100: Metabolic pathways; ko01110: Biosynthesis of secondary metabolites	peroxidase 72-like [Phoenix dactylifera]	PER72_ARATH RecName: Full=Peroxidase 72; Short=Atperox P72; EC=1.11.1.7; AltName: Full=ATP6a; AltName: Full=PRXR8; Flags: Precursor;	A0A8B7BTG1_PHODC RecName: Full=Peroxidase {ECO:0000256|RuleBase:RU362060}; EC=1.11.1.7 {ECO:0000256|RuleBase:RU362060};	--	GO:0005576,extracellular region; GO:0009505,plant-type cell wall; GO:0020037,heme binding; GO:0046872,metal ion binding; GO:0004601,peroxidase activity; GO:0042744,hydrogen peroxide catabolic process; GO:0009809,lignin biosynthetic process; GO:0006979,response to oxidative stress; GO:0003674,molecular_function; GO:0005488,binding; GO:0046906,tetrapyrrole binding; GO:0097159,organic cyclic compoun…	Peroxidase	--	--	--
Cluster-37522.54	1283.57	1242.36	1244	4121.4	3816.51	3846.78	1267	967	831	2568	2943	2366	1.53491	2.24507e-70	1.71014e-68	up	283	K05387 glutamate receptor, ionotropic, plant | (RefSeq) LOW QUALITY PROTEIN: glutamate receptor 2.3-like (A)	--	pathogenesis-related protein 10 [Lilium regale]	PR1_ASPOF RecName: Full=Pathogenesis-related protein 1; Short=AOPR1;	W5RWR8_LILRE SubName: Full=Pathogenesis-related protein 10 {ECO:0000313|EMBL:AHG94648.1};	--	GO:0005737,cytoplasm; GO:0010427,abscisic acid binding; GO:0004864,protein phosphatase inhibitor activity; GO:0038023,signaling receptor activity; GO:0009738,abscisic acid-activated signaling pathway; GO:0006952,defense response; GO:0009607,response to biotic stimulus; GO:0003674,molecular_function; GO:0005488,binding; GO:0008289,lipid binding; GO:0019840,isoprenoid binding; GO:0031406,carboxylic…	--	--	--	--
Cluster-954.32	88.71	83.25	89.9	1.2	1.56	1.77	561	421	432	5	8	8	-5.90892	3.18816e-70	2.41942e-68	down	697	--	--	probable inactive poly [ADP-ribose]	SRO2_ARATH RecName: Full=Probable inactive poly [ADP-ribose] polymerase SRO2; AltName: Full=Protein SIMILAR TO RCD ONE 2;	A0A5P1E419_ASPOF SubName: Full=Uncharacterized protein {ECO:0000313|EMBL:ONK55776.1};	--	GO:0005634,nucleus; GO:0003950,NAD+ ADP-ribosyltransferase activity; GO:0003674,molecular_function; GO:0003824,catalytic activity; GO:0016740,transferase activity; GO:0016757,glycosyltransferase activity; GO:0016763,pentosyltransferase activity; GO:0005575,cellular_component; GO:0005622,intracellular anatomical structure; GO:0043226,organelle; GO:0043227,membrane-bounded organelle; GO:0043229,int…	--	--	--	--
Cluster-49922.3	120.51	126.23	120.73	59.08	60.69	63.11	1660	1374	1284	542	684	640	-1.0489	5.14919e-70	3.89302e-68	down	711	K07151 dolichyl-diphosphooligosaccharide---protein glycosyltransferase [EC:2.4.99.18] | (RefSeq) dolichyl-diphosphooligosaccharide--protein glycosyltransferase subunit STT3B-like isoform X1 (A)	ko00510: N-Glycan biosynthesis; ko00513: Various types of N-glycan biosynthesis; ko01100: Metabolic pathways; ko04141: Protein processing in endoplasmic reticulum	14 kDa proline-rich protein DC2.15-like [Phoenix dactylifera]	14KD_DAUCA RecName: Full=14 kDa proline-rich protein DC2.15; Flags: Precursor;	A0A8B7BWU9_PHODC SubName: Full=14 kDa proline-rich protein DC2.15-like {ECO:0000313|RefSeq:XP_008786988.1};	--	GO:0016021,integral component of membrane; GO:0005575,cellular_component; GO:0016020,membrane; GO:0031224,intrinsic component of membrane; GO:0110165,cellular anatomical entity	Hydrophobic seed protein	--	--	--
Cluster-27859.0	8.21	9.58	8.25	33.4	28.51	30.69	293	262	233	803	821	814	1.79679	7.08113e-70	5.34368e-68	up	1456	--	--	--	--	--	--	--	--	--	--	--
Cluster-40033.0	0.61	0.91	0.74	14.21	13.18	15.57	18	21	17	279	318	341	4.22738	8.99428e-70	6.7748e-68	up	1210	--	--	uncharacterized protein LOC103713130 [Phoenix dactylifera]	--	A0A8B7CFG3_PHODC SubName: Full=uncharacterized protein LOC103713130 {ECO:0000313|RefSeq:XP_008798168.2};	--	--	--	--	--	--
Cluster-39297.4	4.31	3.59	4.02	16.56	14.84	14.79	235	154	172	606	668	606	1.91626	1.66146e-69	1.24915e-67	up	2022	K08245 phytepsin [EC:3.4.23.40] | (RefSeq) aspartic proteinase oryzasin-1-like (A)	--	aspartic proteinase oryzasin-1-like [Phoenix dactylifera]	ASPR1_ORYSJ RecName: Full=Aspartic proteinase oryzasin-1; EC=3.4.23.-; Flags: Precursor;	A0A8B7CEG0_PHODC SubName: Full=aspartic proteinase oryzasin-1-like {ECO:0000313|RefSeq:XP_008797519.2, ECO:0000313|RefSeq:XP_008797520.2};	Aspartyl protease	GO:0005773,vacuole; GO:0004190,aspartic-type endopeptidase activity; GO:0006629,lipid metabolic process; GO:0006508,proteolysis; GO:0003674,molecular_function; GO:0003824,catalytic activity; GO:0004175,endopeptidase activity; GO:0008233,peptidase activity; GO:0016787,hydrolase activity; GO:0070001,aspartic-type peptidase activity; GO:0140096,catalytic activity, acting on a protein; GO:0008150,bio…	Eukaryotic aspartyl protease	--	--	--
Cluster-33212.1	17.52	15.84	18.6	53.78	48.88	46	665	479	539	1307	1453	1246	1.41948	1.67458e-69	1.25668e-67	up	1534	--	--	--	--	--	--	--	--	--	--	--
Cluster-42598.1	32.49	34.05	33.65	71.2	67.44	69.48	802	664	647	1175	1368	1277	1.0173	2.18329e-69	1.63541e-67	up	1061	--	--	--	--	--	--	--	--	--	--	--
Cluster-41349.0	14.47	14.25	12.92	38.44	39.8	40.22	370	287	257	658	839	767	1.47258	2.45171e-69	1.83309e-67	up	1125	K24028 salicylic acid 3-hydroxylase [EC:1.14.11.-] | (RefSeq) protein DMR6-LIKE OXYGENASE 1-like (A)	--	2-oxoglutarate (2OG) and Fe(II)-dependent oxygenase superfamily protein [Actinidia rufa]	AOP1V_ARATH RecName: Full=Probable 2-oxoglutarate-dependent dioxygenase AOP1; EC=1.14.11.-; Flags: Fragment;	A0A7J0DPD1_9ERIC SubName: Full=2-oxoglutarate (2OG) and Fe(II)-dependent oxygenase superfamily protein {ECO:0000313|EMBL:GFS39288.1};	Iron/ascorbate family oxidoreductases	GO:0051213,dioxygenase activity; GO:0046872,metal ion binding; GO:0003674,molecular_function; GO:0003824,catalytic activity; GO:0016491,oxidoreductase activity; GO:0005488,binding; GO:0043167,ion binding; GO:0043169,cation binding	non-haem dioxygenase in morphine synthesis N-terminal	--	--	--
Cluster-14955.1	50.24	44.76	49.24	103.61	106.44	100.65	1036	728	788	1436	1807	1545	1.07299	2.56891e-69	1.91717e-67	up	1103	K17500 integrin-linked kinase-associated serine/threonine phosphatase 2C [EC:3.1.3.16] | (RefSeq) WAT1-related protein At3g18200 isoform X1 (A)	--	EamA-like transporter family [Musa troglodytarum]	WTR37_ARATH RecName: Full=WAT1-related protein At4g30420;	A0A804JWB0_MUSAM RecName: Full=WAT1-related protein {ECO:0000256|RuleBase:RU363077};	--	GO:0016021,integral component of membrane; GO:0005886,plasma membrane; GO:0022857,transmembrane transporter activity; GO:0003674,molecular_function; GO:0005215,transporter activity; GO:0005575,cellular_component; GO:0016020,membrane; GO:0031224,intrinsic component of membrane; GO:0110165,cellular anatomical entity; GO:0071944,cell periphery	EamA-like transporter family	--	--	--
Cluster-44108.3	14.53	13.71	15.16	44.27	51.36	46.92	343	252	277	681	991	810	1.66603	2.91724e-69	2.17313e-67	up	1048	K00430 peroxidase [EC:1.11.1.7] | (RefSeq) peroxidase 4-like (A)	ko00940: Phenylpropanoid biosynthesis; ko01100: Metabolic pathways; ko01110: Biosynthesis of secondary metabolites	peroxidase [Lilium regale]	PER4_VITVI RecName: Full=Peroxidase 4 {ECO:0000250|UniProtKB:Q42578}; EC=1.11.1.7; Flags: Precursor;	A0A248SMJ1_LILRE RecName: Full=Peroxidase {ECO:0000256|RuleBase:RU362060}; EC=1.11.1.7 {ECO:0000256|RuleBase:RU362060};	--	GO:0005576,extracellular region; GO:0020037,heme binding; GO:0046872,metal ion binding; GO:0004601,peroxidase activity; GO:0042744,hydrogen peroxide catabolic process; GO:0006979,response to oxidative stress; GO:0003674,molecular_function; GO:0005488,binding; GO:0046906,tetrapyrrole binding; GO:0097159,organic cyclic compound binding; GO:1901363,heterocyclic compound binding; GO:0043167,ion bindi…	Peroxidase	--	--	--
Cluster-11649.0	16.34	16.17	14.38	45.67	47.42	49.35	341	266	233	637	813	765	1.56312	4.41051e-69	3.27948e-67	up	939	--	--	uncharacterized protein LOC105047424 [Elaeis guineensis]	--	A0A6I9REE3_ELAGV SubName: Full=uncharacterized protein LOC105047424 {ECO:0000313|RefSeq:XP_010924640.1};	--	--	PDDEXK-like family of unknown function	--	--	--
Cluster-49191.1	53.4	57.15	55.34	19.61	22.25	23.16	1175	994	947	288	402	379	-1.38593	4.7868e-69	3.55275e-67	down	975	K05350 beta-glucosidase [EC:3.2.1.21] | (RefSeq) probable inactive beta-glucosidase 14 (A)	ko00460: Cyanoamino acid metabolism; ko00500: Starch and sucrose metabolism; ko00999: Biosynthesis of various plant secondary metabolites; ko01100: Metabolic pathways; ko01110: Biosynthesis of secondary metabolites	uncharacterized protein A4U43_C10F19250 [Asparagus officinalis]	BGL18_ORYSJ RecName: Full=Beta-glucosidase 18 {ECO:0000303|PubMed:17196101}; Short=Os4bglu18 {ECO:0000303|PubMed:17196101}; EC=3.2.1.21 {ECO:0000269|PubMed:23811195, ECO:0000269|PubMed:25219312}; Flags: Precursor;	A0A5P1E8T9_ASPOF SubName: Full=Uncharacterized protein {ECO:0000313|EMBL:ONK57356.1};	Beta-glucosidase, lactase phlorizinhydrolase, and related proteins	GO:0033907,beta-D-fucosidase activity; GO:0004565,beta-galactosidase activity; GO:0008422,beta-glucosidase activity; GO:0047782,coniferin beta-glucosidase activity; GO:0102483,scopolin beta-glucosidase activity; GO:0005975,carbohydrate metabolic process; GO:0033491,coniferin metabolic process; GO:0016137,glycoside metabolic process; GO:0003674,molecular_function; GO:0003824,catalytic activity; GO…	Glycosyl hydrolase family 1	--	--	--
Cluster-11182.5	24.79	25.82	24.77	2.14	1.83	1.55	399	329	309	23	24	18	-3.83239	7.05526e-69	5.22682e-67	down	786	--	--	FCS-Like Zinc finger 13 isoform X1 [Lilium hybrid division I]	FLZ12_ARATH RecName: Full=FCS-Like Zinc finger 12 {ECO:0000303|PubMed:24901469};	A0A6I9S9E3_ELAGV SubName: Full=FCS-Like Zinc finger 13 isoform X1 {ECO:0000313|RefSeq:XP_010939880.1};	--	GO:0019900,kinase binding; GO:0046872,metal ion binding; GO:0071368,cellular response to cytokinin stimulus; GO:0009749,response to glucose; GO:1905582,response to mannose; GO:0009744,response to sucrose; GO:0003674,molecular_function; GO:0005488,binding; GO:0005515,protein binding; GO:0019899,enzyme binding; GO:0043167,ion binding; GO:0043169,cation binding; GO:0008150,biological_process; GO:000…	zinc-finger of the FCS-type, C2-C2	--	--	--
Cluster-53828.0	36.77	34.28	33.68	97.32	103.2	104.59	403	288	272	698	909	817	1.49735	9.41095e-69	6.95929e-67	up	1691	--	--	gibberellin-regulated protein 9 [Asparagus officinalis]	GASA9_ARATH RecName: Full=Gibberellin-regulated protein 9; AltName: Full=GAST1 protein homolog 9; Flags: Precursor;	M5X9M4_PRUPE SubName: Full=Uncharacterized protein {ECO:0000313|EMBL:EMJ22649.1};	--	GO:0005576,extracellular region; GO:0009740,gibberellic acid mediated signaling pathway; GO:0007154,cell communication; GO:0007165,signal transduction; GO:0008150,biological_process; GO:0009719,response to endogenous stimulus; GO:0009725,response to hormone; GO:0009739,response to gibberellin; GO:0009755,hormone-mediated signaling pathway; GO:0009987,cellular process; GO:0010033,response to organ…	--	--	--	--
Cluster-39705.0	24.8	23.54	25.02	10.76	10.2	10.6	1297	967	1027	379	437	413	-1.25553	1.07698e-68	7.94968e-67	down	2058	K12742 isoprene synthase [EC:4.2.3.27] | (RefSeq) bifunctional levopimaradiene synthase, chloroplastic-like (A)	ko00900: Terpenoid backbone biosynthesis; ko01110: Biosynthesis of secondary metabolites	bifunctional levopimaradiene synthase, chloroplastic [Cocos nucifera]	CAS_ABIBA RecName: Full=Bifunctional cis-abienol synthase, chloroplastic; EC=4.2.1.133; EC=4.2.3.140; AltName: Full=Diterpene synthase TPS4; Short=AbdiTPS4; Flags: Precursor;	A0A8K0J181_COCNU SubName: Full=Bifunctional levopimaradiene synthase, chloroplastic {ECO:0000313|EMBL:KAG1371323.1};	--	GO:0009507,chloroplast; GO:0102161,copal-8-ol diphosphate synthase activity; GO:0000287,magnesium ion binding; GO:0010333,terpene synthase activity; GO:0016102,diterpenoid biosynthetic process; GO:0003674,molecular_function; GO:0003824,catalytic activity; GO:0016829,lyase activity; GO:0016835,carbon-oxygen lyase activity; GO:0016836,hydro-lyase activity; GO:0005488,binding; GO:0043167,ion binding…	Terpene synthase family 2, C-terminal metal binding	--	--	--
Cluster-22225.0	2.31	2.18	2.5	10.74	10.01	10.57	133	99	113	414	475	457	2.1286	1.42984e-68	1.05351e-66	up	2115	K13356 alcohol-forming fatty acyl-CoA reductase [EC:1.2.1.84] | (RefSeq) fatty acyl-CoA reductase 2, chloroplastic-like (A)	ko00073: Cutin, suberine and wax biosynthesis; ko04146: Peroxisome	fatty acyl-CoA reductase 2, chloroplastic-like [Phoenix dactylifera]	FACR2_ARATH RecName: Full=Fatty acyl-CoA reductase 2, chloroplastic {ECO:0000305|PubMed:19062129}; Short=AtFAR2 {ECO:0000303|PubMed:27274541}; EC=1.2.1.84 {ECO:0000269|PubMed:19062129, ECO:0000269|PubMed:21813653, ECO:0000269|PubMed:27274541}; AltName: Full=Fatty acid reductase 2 {ECO:0000303|PubMed:8390620}; AltName: Full=Male sterility protein 2 {ECO:0000303|PubMed:9351246}; Flags: Precursor;	A0A8B8ZK34_PHODC RecName: Full=Fatty acyl-CoA reductase {ECO:0000256|RuleBase:RU363097}; EC=1.2.1.84 {ECO:0000256|RuleBase:RU363097};	Acyl-CoA reductase	GO:0009507,chloroplast; GO:0043231,intracellular membrane-bounded organelle; GO:0102965,alcohol-forming fatty acyl-CoA reductase activity; GO:0080019,fatty-acyl-CoA reductase (alcohol-forming) activity; GO:0016628,oxidoreductase activity, acting on the CH-CH group of donors, NAD or NADP as acceptor; GO:1903175,fatty alcohol biosynthetic process; GO:0035336,long-chain fatty-acyl-CoA metabolic proc…	Male sterility protein	--	--	--
Cluster-49867.24	33.34	19.74	29.12	10.66	3.84	5.77	689	493	467	85	111	104	-2.28932	1.98109e-68	1.45702e-66	down	1545	K18045 tyrosine-protein phosphatase SIW14 [EC:3.1.3.48] | (RefSeq) probable tyrosine-protein phosphatase At1g05000 isoform X1 (A)	--	putative tyrosine-protein phosphatase [Ananas comosus]	DSP2_ARATH RecName: Full=Tyrosine-protein phosphatase DSP2 {ECO:0000305}; EC=3.1.3.48 {ECO:0000255|PROSITE-ProRule:PRU10044, ECO:0000269|PubMed:21409566}; AltName: Full=Protein PLANT AND FUNGI ATYPICAL DUAL-SPECIFICITY PHOSPHATASE 2 {ECO:0000303|PubMed:21409566}; Short=AtPFA-DSP2 {ECO:0000303|PubMed:21409566};	A0A199UT51_ANACO SubName: Full=Putative tyrosine-protein phosphatase {ECO:0000313|EMBL:OAY67973.1};	Predicted protein tyrosine phosphatase	GO:0005737,cytoplasm; GO:0042802,identical protein binding; GO:0016791,phosphatase activity; GO:0004725,protein tyrosine phosphatase activity; GO:0008138,protein tyrosine/serine/threonine phosphatase activity; GO:0006470,protein dephosphorylation; GO:0003674,molecular_function; GO:0005488,binding; GO:0005515,protein binding; GO:0003824,catalytic activity; GO:0016787,hydrolase activity; GO:0016788…	--	--	--	--
Cluster-54024.7	12.29	11.42	10.78	34.89	37.4	41.85	436	319	298	827	1091	1109	1.68894	3.33821e-68	2.44625e-66	up	1406	K13082 bifunctional dihydroflavonol 4-reductase/flavanone 4-reductase [EC:1.1.1.219 1.1.1.234] | (RefSeq) dihydroflavonol-4-reductase (A)	ko00941: Flavonoid biosynthesis; ko01100: Metabolic pathways; ko01110: Biosynthesis of secondary metabolites	dihydroflavonol 4-reductase [Lilium hybrid division I]	DFRA_HORVU RecName: Full=Dihydroflavonol 4-reductase; Short=DFR; EC=1.1.1.219 {ECO:0000250|UniProtKB:Q9XES5}; AltName: Full=Dihydrokaempferol 4-reductase; AltName: Full=Flavanone 4-reductase; Short=FNR; EC=1.1.1.234 {ECO:0000250|UniProtKB:Q9XES5};	Q9AVB8_9LILI SubName: Full=Dihydroflavonol 4-reductase {ECO:0000313|EMBL:BAB40789.1}; EC=1.1.1.219 {ECO:0000313|EMBL:BAB40789.1};	Flavonol reductase/cinnamoyl-CoA reductase	GO:0045552,dihydrokaempferol 4-reductase activity; GO:0047890,flavanone 4-reductase activity; GO:0009718,anthocyanin-containing compound biosynthetic process; GO:0003674,molecular_function; GO:0003824,catalytic activity; GO:0016491,oxidoreductase activity; GO:0016614,oxidoreductase activity, acting on CH-OH group of donors; GO:0016616,oxidoreductase activity, acting on the CH-OH group of donors, …	NAD dependent epimerase/dehydratase family	--	--	--
Cluster-54694.5	27.68	26.95	29.76	7.91	8.91	8.01	743	576	629	142	196	160	-1.80904	4.8318e-68	3.53437e-66	down	1443	--	--	protein SRC2-like [Elaeis guineensis]	SRC2_SOYBN RecName: Full=Protein SRC2 {ECO:0000305}; AltName: Full=Protein SOYBEAN GENE REGULATED BY COLD 2 {ECO:0000303|Ref.1};	A0A6I9S7K1_ELAGV SubName: Full=protein SRC2-like {ECO:0000313|RefSeq:XP_010938433.3};	--	GO:0005789,endoplasmic reticulum membrane; GO:0016021,integral component of membrane; GO:0005886,plasma membrane; GO:0032586,protein storage vacuole membrane; GO:0006952,defense response; GO:0006950,response to stress; GO:0008150,biological_process; GO:0050896,response to stimulus; GO:0005575,cellular_component; GO:0005622,intracellular anatomical structure; GO:0005737,cytoplasm; GO:0005783,endop…	C2 domain	--	--	--
Cluster-46137.0	99.7	109.94	121.38	253.09	267.68	255.63	727	631	672	1224	1582	1335	1.18338	7.57798e-68	5.53316e-66	up	698	--	--	FCS-Like Zinc finger 5-like [Dioscorea cayenensis subsp. rotundata]	FLZ6_ARATH RecName: Full=FCS-Like Zinc finger 6 {ECO:0000303|PubMed:24901469};	A0A444CTB7_ENSVE RecName: Full=FLZ-type domain-containing protein {ECO:0000259|PROSITE:PS51795};	--	GO:0005737,cytoplasm; GO:0005829,cytosol; GO:0005783,endoplasmic reticulum; GO:0005634,nucleus; GO:0019900,kinase binding; GO:0046872,metal ion binding; GO:0042594,response to starvation; GO:0090351,seedling development; GO:0003674,molecular_function; GO:0005488,binding; GO:0005515,protein binding; GO:0019899,enzyme binding; GO:0043167,ion binding; GO:0043169,cation binding; GO:0006950,response t…	zinc-finger of the FCS-type, C2-C2	--	--	--
Cluster-50958.0	17.87	18.53	17.52	5.68	6.25	6.46	905	747	687	192	257	248	-1.58565	9.20874e-68	6.69973e-66	down	1911	K21604 jasmonoyl-L-amino acid hydrolase [EC:3.5.1.127] | (RefSeq) IAA-amino acid hydrolase ILR1-like 6 (A)	--	IAA-amino acid hydrolase ILR1-like 6 [Elaeis guineensis]	ILL6_ORYSJ RecName: Full=IAA-amino acid hydrolase ILR1-like 6; EC=3.5.1.-; Flags: Precursor;	A0A6J0PBK0_ELAGV SubName: Full=IAA-amino acid hydrolase ILR1-like 6 {ECO:0000313|RefSeq:XP_019702100.1};	--	GO:0016787,hydrolase activity; GO:0009850,auxin metabolic process; GO:0009694,jasmonic acid metabolic process; GO:0003674,molecular_function; GO:0003824,catalytic activity; GO:0008150,biological_process; GO:0008152,metabolic process; GO:0009987,cellular process; GO:0010817,regulation of hormone levels; GO:0042445,hormone metabolic process; GO:0044237,cellular metabolic process; GO:0065007,biologi…	Peptidase family M20/M25/M40	--	--	--
Cluster-1145.10	39.37	36.87	38.08	0.41	1.39	0.64	517	383	386	3	15	6	-5.58234	1.01084e-67	7.32799e-66	down	691	K09286 EREBP-like factor | (RefSeq) ethylene-responsive transcription factor ERF071-like (A)	--	ethylene-responsive transcription factor ERF071-like protein [Lilium hybrid division I]	ERF71_ARATH RecName: Full=Ethylene-responsive transcription factor ERF071 {ECO:0000305}; Short=AtERF71 {ECO:0000303|PubMed:25344007}; AltName: Full=Protein HYPOXIA RESPONSIVE ERF 2 {ECO:0000303|PubMed:20113439};	A0A4S8J5G7_MUSBA RecName: Full=AP2/ERF domain-containing protein {ECO:0000259|PROSITE:PS51032};	--	GO:0005634,nucleus; GO:0003700,DNA-binding transcription factor activity; GO:1990837,sequence-specific double-stranded DNA binding; GO:0071456,cellular response to hypoxia; GO:0006952,defense response; GO:0009873,ethylene-activated signaling pathway; GO:0045893,positive regulation of DNA-templated transcription; GO:2000280,regulation of root development; GO:0034059,response to anoxia; GO:0009414,…	AP2 domain	AP2/ERF-ERF	TF	AP2/ERF->AP2/ERF-ERF
Cluster-43342.2	41.65	42.68	37.85	15.26	16.96	14.79	1512	1223	1074	370	506	401	-1.41459	1.2274e-67	8.88203e-66	down	1433	K22588 acetylserotonin O-methyltransferase, plant [EC:2.1.1.4] | (RefSeq) trans-resveratrol di-O-methyltransferase-like (A)	ko00380: Tryptophan metabolism; ko01100: Metabolic pathways; ko01110: Biosynthesis of secondary metabolites	trans-resveratrol di-O-methyltransferase-like [Dioscorea cayenensis subsp. rotundata]	ROMT_VITVI RecName: Full=Trans-resveratrol di-O-methyltransferase; EC=2.1.1.240; AltName: Full=Resveratrol O-methyltransferase; Short=ROMT; Short=VvROMT;	A0A8B7BJC5_PHODC SubName: Full=trans-resveratrol di-O-methyltransferase-like {ECO:0000313|RefSeq:XP_008778001.2};	Hydroxyindole-O-methyltransferase and related SAM-dependent methyltransferases	GO:0008171,O-methyltransferase activity; GO:0046983,protein dimerization activity; GO:0102303,resveratrol 3,5-O-dimethyltransferase activity; GO:0008757,S-adenosylmethionine-dependent methyltransferase activity; GO:0019438,aromatic compound biosynthetic process; GO:0032259,methylation; GO:0003674,molecular_function; GO:0003824,catalytic activity; GO:0008168,methyltransferase activity; GO:0016740,…	O-methyltransferase domain	--	--	--
Cluster-35229.0	43.31	36.93	36.33	14.4	15.62	15.04	2671	1805	1784	583	789	696	-1.42743	1.32469e-67	9.55195e-66	down	2324	--	--	hypothetical protein IEQ34_001138 [Dendrobium chrysotoxum]	OXS3_ARATH RecName: Full=Protein OXIDATIVE STRESS 3 {ECO:0000303|PubMed:18980652}; Short=AtOXS3 {ECO:0000303|PubMed:18980652};	A0A2I0VFQ4_9ASPA SubName: Full=Uncharacterized protein {ECO:0000313|EMBL:PKU62240.1};	Nuclear localization sequence binding protein	GO:0016607,nuclear speck; GO:0005634,nucleus; GO:2000028,regulation of photoperiodism, flowering; GO:2000070,regulation of response to water deprivation; GO:0046686,response to cadmium ion; GO:0046688,response to copper ion; GO:0010218,response to far red light; GO:0009416,response to light stimulus; GO:0006979,response to oxidative stress; GO:0010114,response to red light; GO:0009611,response to…	--	--	--	--
Cluster-35801.2	290.55	317.12	310.34	166.7	153.11	140.77	8059	6946	6692	3091	3499	2906	-1.03024	1.62695e-67	1.17105e-65	down	1165	K11855 ubiquitin carboxyl-terminal hydrolase 36/42 [EC:3.4.19.12] | (RefSeq) ubiquitin carboxyl-terminal hydrolase 36 (A)	--	hypothetical protein H0E87_013681 [Populus deltoides]	PRF1_SOLLC RecName: Full=36.4 kDa proline-rich protein;	A7Y7K8_PRUDU SubName: Full=Putative proline-rich cell wall protein {ECO:0000313|EMBL:ABR13301.1}; Flags: Fragment;	--	--	Hydrophobic seed protein	--	--	--
Cluster-44553.0	6.77	6.72	7.53	33.84	34.53	31.66	115	92	99	381	478	398	2.19856	3.25687e-67	2.3401e-65	up	869	--	--	hypothetical protein COCNU_08G003400 [Cocos nucifera]	--	A0A8K0IH83_COCNU SubName: Full=Uncharacterized protein {ECO:0000313|EMBL:KAG1358894.1};	--	--	--	--	--	--
Cluster-48517.17	34.89	36.65	33.46	93.1	84.65	83.62	629	522	467	1120	1251	1116	1.27435	3.67155e-67	2.63235e-65	up	847	K20547 basic endochitinase B [EC:3.2.1.14] | (RefSeq) chitinase 1 (A)	ko00520: Amino sugar and nucleotide sugar metabolism; ko01100: Metabolic pathways; ko04016: MAPK signaling pathway - plant	chitinase [Lilium regale]	CHIT_PERAE RecName: Full=Endochitinase {ECO:0000303|PubMed:10231327, ECO:0000303|PubMed:9774427, ECO:0000312|EMBL:CAB01591.1}; EC=3.2.1.14 {ECO:0000269|PubMed:9679856, ECO:0000269|PubMed:9774427, ECO:0000312|EMBL:CAB01591.1}; AltName: Full=Allergen Pers a 1 {ECO:0000303|PubMed:18205857, ECO:0000303|PubMed:21284746, ECO:0000303|PubMed:23019098}; AltName: Full=Allergen Prs a 1 {ECO:0000303|PubMed:1…	A0A4D6DS26_LILLO RecName: Full=Chitinase {ECO:0000256|ARBA:ARBA00012729}; EC=3.2.1.14 {ECO:0000256|ARBA:ARBA00012729};	Predicted chitinase	GO:0008061,chitin binding; GO:0004568,chitinase activity; GO:0008843,endochitinase activity; GO:0016998,cell wall macromolecule catabolic process; GO:0006032,chitin catabolic process; GO:0050832,defense response to fungus; GO:0000272,polysaccharide catabolic process; GO:0003674,molecular_function; GO:0005488,binding; GO:0097367,carbohydrate derivative binding; GO:0003824,catalytic activity; GO:00…	Chitinase class I	--	--	--
Cluster-37522.23	136.87	116.99	136.04	307.09	315.26	288.18	1664	1124	1274	2489	3135	2572	1.17974	4.10989e-67	2.93737e-65	up	659	K05387 glutamate receptor, ionotropic, plant | (RefSeq) LOW QUALITY PROTEIN: glutamate receptor 2.3-like (A)	--	pathogenesis-related protein 10 [Lilium regale]	PR1_ASPOF RecName: Full=Pathogenesis-related protein 1; Short=AOPR1;	W5RWR8_LILRE SubName: Full=Pathogenesis-related protein 10 {ECO:0000313|EMBL:AHG94648.1};	--	GO:0005737,cytoplasm; GO:0010427,abscisic acid binding; GO:0004864,protein phosphatase inhibitor activity; GO:0038023,signaling receptor activity; GO:0009738,abscisic acid-activated signaling pathway; GO:0006952,defense response; GO:0009607,response to biotic stimulus; GO:0003674,molecular_function; GO:0005488,binding; GO:0008289,lipid binding; GO:0019840,isoprenoid binding; GO:0031406,carboxylic…	Pathogenesis-related protein Bet v 1 family	--	--	--
Cluster-55376.1	47.06	46.43	41.73	100.04	100.98	103.26	724	567	513	1043	1270	1162	1.11105	4.49877e-67	3.20965e-65	up	881	--	--	pathogenesis-related protein 10 [Saccharum hybrid cultivar]	PR1_ASPOF RecName: Full=Pathogenesis-related protein 1; Short=AOPR1;	A0A142F2R7_9POAL SubName: Full=Pathogenesis-related protein 10 {ECO:0000313|EMBL:AMQ67074.1};	--	GO:0005737,cytoplasm; GO:0010427,abscisic acid binding; GO:0004864,protein phosphatase inhibitor activity; GO:0038023,signaling receptor activity; GO:0009738,abscisic acid-activated signaling pathway; GO:0006952,defense response; GO:0009607,response to biotic stimulus; GO:0003674,molecular_function; GO:0005488,binding; GO:0008289,lipid binding; GO:0019840,isoprenoid binding; GO:0031406,carboxylic…	--	--	--	--
Cluster-49313.1	6.97	8.91	6.99	0.38	0.48	0.56	436	440	343	15	24	26	-4.07683	5.64322e-67	4.00501e-65	down	2276	K23953 plant cysteine oxidase [EC:1.13.11.-] | (RefSeq) plant cysteine oxidase 2-like (A)	--	unnamed protein product [Musa acuminata subsp. malaccensis]	PCO2_ARATH RecName: Full=Plant cysteine oxidase 2 {ECO:0000303|PubMed:24599061}; Short=AtPCO2 {ECO:0000303|PubMed:33207269}; EC=1.13.11.20 {ECO:0000269|PubMed:24599061, ECO:0000269|PubMed:29848548, ECO:0000269|PubMed:33207269}; AltName: Full=Hypoxia-responsive unknown protein 43 {ECO:0000303|PubMed:20097791};	A0A8D6ZQY0_MUSAM RecName: Full=Cysteine dioxygenase {ECO:0000256|ARBA:ARBA00013133}; EC=1.13.11.20 {ECO:0000256|ARBA:ARBA00013133};	Uncharacterized conserved protein	GO:0005829,cytosol; GO:0005634,nucleus; GO:0017172,cysteine dioxygenase activity; GO:0005506,iron ion binding; GO:0071456,cellular response to hypoxia; GO:0070483,detection of hypoxia; GO:0018171,peptidyl-cysteine oxidation; GO:0001666,response to hypoxia; GO:0003674,molecular_function; GO:0003824,catalytic activity; GO:0016491,oxidoreductase activity; GO:0016701,oxidoreductase activity, acting o…	PCO_ADO	--	--	--
Cluster-16717.6	45.1	44.26	43.85	17.79	9.68	8.64	955	658	767	158	228	189	-1.88734	5.95056e-67	4.21575e-65	down	1308	K05894 12-oxophytodienoic acid reductase [EC:1.3.1.42] | (RefSeq) putative 12-oxophytodienoate reductase 5 (A)	ko00592: alpha-Linolenic acid metabolism; ko01100: Metabolic pathways; ko01110: Biosynthesis of secondary metabolites	12-oxophytodienoate reductase 1 [Lilium regale]	OPR5_ORYSJ RecName: Full=Putative 12-oxophytodienoate reductase 5; EC=1.3.1.-; AltName: Full=OPDA-reductase 5; Short=OsOPR5;	A0A286N7Q6_LILRE SubName: Full=12-oxophytodienoate reductase 1 {ECO:0000313|EMBL:ASY04227.1};	NADH:flavin oxidoreductase/12-oxophytodienoate reductase	GO:0010181,FMN binding; GO:0016491,oxidoreductase activity; GO:0006633,fatty acid biosynthetic process; GO:0009695,jasmonic acid biosynthetic process; GO:0031408,oxylipin biosynthetic process; GO:0000166,nucleotide binding; GO:0003674,molecular_function; GO:0005488,binding; GO:0032553,ribonucleotide binding; GO:0036094,small molecule binding; GO:0043167,ion binding; GO:0043168,anion binding; GO:0…	NADH:flavin oxidoreductase / NADH oxidase family	--	--	--
Cluster-33960.1	3.3	2.36	3.01	16.54	15.05	16.17	131	74	93	440	492	481	2.41908	9.32243e-67	6.58157e-65	up	1545	K00660 chalcone synthase [EC:2.3.1.74] | (RefSeq) chalcone synthase-like (A)	ko00941: Flavonoid biosynthesis; ko00960: Tropane, piperidine and pyridine alkaloid biosynthesis; ko01100: Metabolic pathways; ko01110: Biosynthesis of secondary metabolites; ko04712: Circadian rhythm - plant	chalcone synthase-like [Phoenix dactylifera]	CHSJ_PETHY RecName: Full=Chalcone synthase J; EC=2.3.1.74; AltName: Full=Naringenin-chalcone synthase J;	A0A8B9ADZ9_PHODC SubName: Full=chalcone synthase-like {ECO:0000313|RefSeq:XP_038984938.1, ECO:0000313|RefSeq:XP_038984940.1};	--	GO:0102128,chalcone synthase activity; GO:0016210,naringenin-chalcone synthase activity; GO:0009813,flavonoid biosynthetic process; GO:0003674,molecular_function; GO:0003824,catalytic activity; GO:0016740,transferase activity; GO:0016746,acyltransferase activity; GO:0016747,acyltransferase activity, transferring groups other than amino-acyl groups; GO:0008150,biological_process; GO:0008152,metabo…	Chalcone and stilbene synthases, N-terminal domain	--	--	--
Cluster-51646.5	2.25	1.74	2.28	21.18	23.03	28.35	48	29	38	305	407	453	3.50371	1.20983e-66	8.52644e-65	up	960	K08235 xyloglucan:xyloglucosyl transferase [EC:2.4.1.207] | (RefSeq) xyloglucan endotransglucosylase/hydrolase protein 9-like (A)	--	hypothetical protein [Colocasia esculenta]	XTH6_DIOKA RecName: Full=Xyloglucan endotransglucosylase protein 6 {ECO:0000305}; Short=XET protein 6 {ECO:0000305}; EC=2.4.1.207 {ECO:0000255|RuleBase:RU361120, ECO:0000269|PubMed:27242828}; AltName: Full=DkXTH6 {ECO:0000303|PubMed:27242828}; AltName: Full=Xyloglucan endotransglucosylase/hydrolase protein 6 {ECO:0000305}; Short=XTH protein 6 {ECO:0000305}; Flags: Precursor;	A0A843VRV8_COLES RecName: Full=Xyloglucan endotransglucosylase/hydrolase {ECO:0000256|RuleBase:RU361120}; EC=2.4.1.207 {ECO:0000256|RuleBase:RU361120};	--	GO:0048046,apoplast; GO:0004553,hydrolase activity, hydrolyzing O-glycosyl compounds; GO:0016762,xyloglucan:xyloglucosyl transferase activity; GO:0042546,cell wall biogenesis; GO:0071555,cell wall organization; GO:0009835,fruit ripening; GO:0010411,xyloglucan metabolic process; GO:0003674,molecular_function; GO:0003824,catalytic activity; GO:0016787,hydrolase activity; GO:0016798,hydrolase activi…	Glycosyl hydrolases family 16	--	--	--
Cluster-50368.0	6.72	7.23	5.97	26.36	23.07	22.27	299	254	208	785	845	743	1.81005	1.37894e-66	9.70142e-65	up	1697	K01206 alpha-L-fucosidase [EC:3.2.1.51] | (RefSeq) alpha-L-fucosidase 1 (A)	ko00511: Other glycan degradation	alpha-L-fucosidase 1 [Elaeis guineensis]	FUCO1_ARATH RecName: Full=Alpha-L-fucosidase 1; EC=3.2.1.51 {ECO:0000269|PubMed:16516937}; AltName: Full=Alpha-1,3/4-fucosidase {ECO:0000303|PubMed:16516937}; Short=AtFUC1 {ECO:0000303|PubMed:11788770}; AltName: Full=Alpha-L-fucoside fucohydrolase; Flags: Precursor;	A0A6I9S748_ELAGV RecName: Full=Alpha-L-fucosidase {ECO:0000256|ARBA:ARBA00012662}; EC=3.2.1.51 {ECO:0000256|ARBA:ARBA00012662};	Alpha-L-fucosidase	GO:0048046,apoplast; GO:0005764,lysosome; GO:0000325,plant-type vacuole; GO:0099503,secretory vesicle; GO:0004560,alpha-L-fucosidase activity; GO:0006004,fucose metabolic process; GO:0006516,glycoprotein catabolic process; GO:0016139,glycoside catabolic process; GO:0003674,molecular_function; GO:0003824,catalytic activity; GO:0004553,hydrolase activity, hydrolyzing O-glycosyl compounds; GO:001592…	Alpha-L-fucosidase	--	--	--
Cluster-40464.0	18.14	18.52	17.82	7.61	7.37	8.12	1149	925	885	323	386	385	-1.27195	1.60547e-66	1.12756e-64	down	2352	K00679 phospholipid:diacylglycerol acyltransferase [EC:2.3.1.158] | (RefSeq) putative phospholipid:diacylglycerol acyltransferase 2 (A)	ko00561: Glycerolipid metabolism; ko01100: Metabolic pathways	hypothetical protein HHK36_018102 [Tetracentron sinense]	PDAT2_ARATH RecName: Full=Putative phospholipid:diacylglycerol acyltransferase 2; Short=AtPDAT2; EC=2.3.1.158 {ECO:0000250|UniProtKB:O94680};	A0A834YVC6_9MAGN SubName: Full=Uncharacterized protein {ECO:0000313|EMBL:KAF8396479.1};	Lecithin:cholesterol acyltransferase (LCAT)/Acyl-ceramide synthase	GO:0005737,cytoplasm; GO:0016021,integral component of membrane; GO:0008374,O-acyltransferase activity; GO:0046027,phospholipid:diacylglycerol acyltransferase activity; GO:0006071,glycerol metabolic process; GO:0006629,lipid metabolic process; GO:0003674,molecular_function; GO:0003824,catalytic activity; GO:0016740,transferase activity; GO:0016746,acyltransferase activity; GO:0016747,acyltransfer…	Lecithin:cholesterol acyltransferase	--	--	--
[truncated: 5,190 more rows]

## Sheet: Table S4
Table S4. KEGG common pathway analysis of transcriptomic, proteomic, and metabolomic profiles between WT and OE-LlR3MYB
[truncated: 15 more rows]

## Sheet: Table S5
Table S5. Differentially expressed proteins (DEPs) between WT and OE-LlR3MYB
[truncated: 874 more rows]

## Sheet: Table S6
Table S6. Differentially accumulated metabolites (DAMs) between WT and OE-LlR3MYB
[truncated: 272 more rows]

[truncated: 4 more sheets: Table S7, Table S8, Table S9, Table S10]
